# Supplementary material for: Unsymmetrical Thienopentalenes: Synthesis, Optoelectronic Properties, and (Anti)aromaticity Analysis
Source: ACS Omega. 2022 Mar 3;7(10):8336–49. doi: 10.1021/acsomega.1c05618 (PMC8928497; doi:10.1021/acsomega.1c05618)
Supplement: Supplementary file 1 — ao1c05618_si_001.cif [file ao1c05618_si_001.cif]

 
data_shelx
 
_audit_creation_method            'SHELXL-2018/3'
_shelx_SHELXL_version_number      '2018/3'
_chemical_name_systematic         
;
4-Phenylbenzo[4,5]pentaleno[1,2-c]thiophene
;
_chemical_name_common             ?
_chemical_melting_point           408
_chemical_formula_moiety          'C20 H12 S'
_chemical_formula_sum
 'C20 H12 S' 
_chemical_formula_weight          284.36

loop_
 _atom_type_symbol
 _atom_type_description
 _atom_type_scat_dispersion_real
 _atom_type_scat_dispersion_imag
 _atom_type_scat_source
 'C'  'C'   0.0033   0.0016
 'International Tables Vol C Tables 4.2.6.8 and 6.1.1.4'
 'H'  'H'   0.0000   0.0000
 'International Tables Vol C Tables 4.2.6.8 and 6.1.1.4'
 'S'  'S'   0.1246   0.1234
 'International Tables Vol C Tables 4.2.6.8 and 6.1.1.4'
 
_space_group_crystal_system       monoclinic
_space_group_IT_number            14
_space_group_name_H-M_alt         'P 21/c'
_space_group_name_Hall            '-P 2ybc'
 
_shelx_space_group_comment
;
The symmetry employed for this shelxl refinement is uniquely defined
by the following loop, which should always be used as a source of
symmetry information in preference to the above space-group names.
They are only intended as comments.
;
 
loop_
 _space_group_symop_operation_xyz
 'x, y, z'
 '-x, y+1/2, -z+1/2'
 '-x, -y, -z'
 'x, -y-1/2, z-1/2'
 
_cell_length_a                    15.5106(7)
_cell_length_b                    4.9274(2)
_cell_length_c                    18.1757(9)
_cell_angle_alpha                 90
_cell_angle_beta                  99.752(7)
_cell_angle_gamma                 90
_cell_volume                      1369.04(11)
_cell_formula_units_Z             4
_cell_measurement_temperature     138(2)
_cell_measurement_reflns_used     35483
_cell_measurement_theta_min       3.07
_cell_measurement_theta_max       27.515
 
_exptl_crystal_description        block
_exptl_crystal_colour             red
_exptl_crystal_density_meas       ?
_exptl_crystal_density_method     'not measured'
_exptl_crystal_density_diffrn     1.380          
_exptl_crystal_F_000              592
_exptl_transmission_factor_min    ?
_exptl_transmission_factor_max    ?
_exptl_crystal_size_max           0.280
_exptl_crystal_size_mid           0.250
_exptl_crystal_size_min           0.220
_exptl_absorpt_coefficient_mu     0.225
_shelx_estimated_absorpt_T_min    0.940
_shelx_estimated_absorpt_T_max    0.952
_exptl_absorpt_correction_type    numerical
_exptl_absorpt_correction_T_min   0.968289
_exptl_absorpt_correction_T_max   0.991885
_exptl_absorpt_process_details    
;
  NUMABS, Numerical Absorption correction Program (T.Higashi, 2011)
;
_exptl_absorpt_special_details    ?
_diffrn_ambient_temperature       138(2)
_diffrn_radiation_wavelength      0.71075
_diffrn_radiation_type            MoK\a
_diffrn_radiation_source          'Sealed Tube'
_diffrn_radiation_monochromator   'Graphite Monochromator'
_diffrn_radiation_detector        RX
_diffrn_measurement_device        RAXIS-RAPID
_diffrn_detector_area_resol_mean  10.0000
_diffrn_reflns_number             36556
_diffrn_reflns_av_unetI/netI      0.0211
_diffrn_reflns_av_R_equivalents   0.0558
_diffrn_reflns_limit_h_min        -18
_diffrn_reflns_limit_h_max        18
_diffrn_reflns_limit_k_min        -5
_diffrn_reflns_limit_k_max        5
_diffrn_reflns_limit_l_min        -21
_diffrn_reflns_limit_l_max        21
_diffrn_reflns_theta_min          3.197
_diffrn_reflns_theta_max          25.347
_diffrn_reflns_theta_full         25.242
_diffrn_measured_fraction_theta_max   0.998
_diffrn_measured_fraction_theta_full  0.998
_diffrn_reflns_Laue_measured_fraction_max    0.998
_diffrn_reflns_Laue_measured_fraction_full   0.998
_diffrn_reflns_point_group_measured_fraction_max   0.998
_diffrn_reflns_point_group_measured_fraction_full  0.998
_reflns_number_total              2486
_reflns_number_gt                 2308
_reflns_threshold_expression      'I > 2\s(I)'
_reflns_Friedel_coverage          0.000
_reflns_Friedel_fraction_max      .
_reflns_Friedel_fraction_full     .
 
_reflns_special_details
;
 Reflections were merged by SHELXL according to the crystal
 class for the calculation of statistics and refinement.
 
 _reflns_Friedel_fraction is defined as the number of unique
 Friedel pairs measured divided by the number that would be
 possible theoretically, ignoring centric projections and
 systematic absences.
;
 
_computing_data_collection        
;
RAPID-AUTO (Rigaku Corp., Tokyo, Japan, 2015)
;

_computing_cell_refinement        
;
RAPID-AUTO (Rigaku Corp., Tokyo, Japan, 2015)
;

_computing_data_reduction         
;
RAPID-AUTO (Rigaku Corp., Tokyo, Japan, 2015)
;

_computing_structure_solution     
;
  Sheldrick, G. M. (2015). Acta Cryst. A71, 3-8.
;

_computing_structure_refinement
;
SHELXL-2018/3 (Sheldrick, 2018)
;

_computing_molecular_graphics     
;
Spek, A.L. (2003). J.Appl.Cryst. 36,7-13.

Olex2 1.3 (Dolomanov et al., 2009)
;

_computing_publication_material   
;
C. F. Macrae, J. Appl. Cryst., 41, 466-470, 2008

Olex2 1.3 (Dolomanov et al., 2009)
;

_publ_section_references
;
Dolomanov, O.V., Bourhis, L.J., Gildea, R.J, Howard, J.A.K. & Puschmann, H.
 (2009), J. Appl. Cryst. 42, 339-341.

Sheldrick, G.M. (2015). Acta Cryst. A71, 3-8.

Sheldrick, G.M. (2015). Acta Cryst. C71, 3-8.
;

_refine_special_details           ?
_refine_ls_structure_factor_coef  Fsqd
_refine_ls_matrix_type            full
_refine_ls_weighting_scheme       calc
_refine_ls_weighting_details
'w=1/[\s^2^(Fo^2^)+(0.0425P)^2^+1.7212P] where P=(Fo^2^+2Fc^2^)/3'
_atom_sites_solution_primary      direct
_atom_sites_solution_secondary    direct
_atom_sites_solution_hydrogens    geom
_refine_ls_hydrogen_treatment     constr
_refine_ls_extinction_method      none
_refine_ls_extinction_coef        .
_refine_ls_number_reflns          2486
_refine_ls_number_parameters      226
_refine_ls_number_restraints      0
_refine_ls_R_factor_all           0.0639
_refine_ls_R_factor_gt            0.0580
_refine_ls_wR_factor_ref          0.1272
_refine_ls_wR_factor_gt           0.1243
_refine_ls_goodness_of_fit_ref    1.168
_refine_ls_restrained_S_all       1.168
_refine_ls_shift/su_max           0.000
_refine_ls_shift/su_mean          0.000
 
loop_
 _atom_site_label
 _atom_site_type_symbol
 _atom_site_fract_x
 _atom_site_fract_y
 _atom_site_fract_z
 _atom_site_U_iso_or_equiv
 _atom_site_adp_type
 _atom_site_occupancy
 _atom_site_site_symmetry_order  
 _atom_site_calc_flag
 _atom_site_refinement_flags_posn
 _atom_site_refinement_flags_adp
 _atom_site_refinement_flags_occupancy
 _atom_site_disorder_assembly
 _atom_site_disorder_group
S1 S 0.91016(5) -0.16102(14) 0.71866(4) 0.0323(2) Uani 1 1 d . . . . .
C1 C 0.82560(17) 0.0625(5) 0.68771(14) 0.0286(6) Uani 1 1 d . . . . .
H1 H 0.777163 0.093199 0.712388 0.034 Uiso 1 1 calc R U . . .
C2 C 0.83726(16) 0.1876(5) 0.62412(14) 0.0272(6) Uani 1 1 d . . . . .
C3 C 0.79694(16) 0.3883(5) 0.56999(13) 0.0273(6) Uani 1 1 d . . . . .
C4 C 0.72625(16) 0.5517(5) 0.55233(14) 0.0269(6) Uani 1 1 d . . . . .
C5 C 0.73767(17) 0.7047(5) 0.48360(14) 0.0295(6) Uani 1 1 d . . . . .
C6 C 0.68722(19) 0.9049(6) 0.44327(15) 0.0376(7) Uani 1 1 d . . . . .
H6 H 0.634548 0.964882 0.458129 0.045 Uiso 1 1 calc R U . . .
C7 C 0.7148(2) 1.0172(7) 0.38054(17) 0.0456(8) Uani 1 1 d . . . . .
H7 H 0.680991 1.155864 0.353118 0.055 Uiso 1 1 calc R U . . .
C8 C 0.7906(2) 0.9291(6) 0.35801(16) 0.0407(7) Uani 1 1 d . . . . .
H8 H 0.807893 1.005964 0.314842 0.049 Uiso 1 1 calc R U . . .
C9 C 0.84214(19) 0.7285(6) 0.39780(14) 0.0335(6) Uani 1 1 d . . . . .
H9 H 0.894176 0.667785 0.381948 0.040 Uiso 1 1 calc R U . . .
C10 C 0.81637(17) 0.6193(5) 0.46062(14) 0.0286(6) Uani 1 1 d . . . . .
C11 C 0.85540(16) 0.4184(5) 0.51486(13) 0.0260(5) Uani 1 1 d . . . . .
C12 C 0.92567(17) 0.2520(5) 0.53118(14) 0.0296(6) Uani 1 1 d . . . . .
H12 H 0.972076 0.235381 0.503415 0.035 Uiso 1 1 calc R U . . .
C13 C 0.91729(16) 0.1031(5) 0.59904(14) 0.0276(6) Uani 1 1 d . . . . .
C14 C 0.96253(17) -0.0842(5) 0.64464(14) 0.0296(6) Uani 1 1 d . . . . .
H14 H 1.016165 -0.163067 0.636921 0.036 Uiso 1 1 calc R U . . .
C15 C 0.65027(16) 0.5678(5) 0.59106(14) 0.0266(6) Uani 1 1 d . . . . .
C18 C 0.50614(18) 0.5797(6) 0.66484(15) 0.0351(6) Uani 1 1 d . . . . .
H18 H 0.457849 0.586140 0.690717 0.042 Uiso 0.5 1 calc R U P A 1
H18A H 0.454641 0.581996 0.686651 0.042 Uiso 0.5 1 calc R U P B 2
C16 C 0.6582(3) 0.5666(10) 0.6671(3) 0.0257(11) Uani 0.5 1 d . . P C 1
H16 H 0.715185 0.559659 0.696157 0.031 Uiso 0.5 1 calc R U P C 1
C17 C 0.5869(4) 0.5753(11) 0.7035(3) 0.0319(12) Uani 0.5 1 d . . P C 1
H17 H 0.595643 0.578062 0.756553 0.038 Uiso 0.5 1 calc R U P C 1
C19 C 0.4905(3) 0.5749(11) 0.5856(3) 0.0322(12) Uani 0.5 1 d . . P C 1
H19 H 0.432536 0.575016 0.558439 0.039 Uiso 0.5 1 calc R U P C 1
C20 C 0.5617(3) 0.5701(11) 0.5486(3) 0.0293(11) Uani 0.5 1 d . . P C 1
H20 H 0.552687 0.568412 0.495619 0.035 Uiso 0.5 1 calc R U P C 1
C16A C 0.6130(3) 0.8152(11) 0.6045(3) 0.0315(12) Uani 0.5 1 d . . P C 2
H16A H 0.636173 0.979620 0.588807 0.038 Uiso 0.5 1 calc R U P C 2
C17A C 0.5411(4) 0.8199(12) 0.6414(3) 0.0366(13) Uani 0.5 1 d . . P C 2
H17A H 0.515489 0.988842 0.650738 0.044 Uiso 0.5 1 calc R U P C 2
C19A C 0.5486(4) 0.3383(12) 0.6554(3) 0.0357(13) Uani 0.5 1 d . . P C 2
H19A H 0.528168 0.174463 0.673928 0.043 Uiso 0.5 1 calc R U P C 2
C20A C 0.6208(3) 0.3315(11) 0.6192(3) 0.0296(11) Uani 0.5 1 d . . P C 2
H20A H 0.649734 0.164553 0.613883 0.036 Uiso 0.5 1 calc R U P C 2
 
loop_
 _atom_site_aniso_label
 _atom_site_aniso_U_11
 _atom_site_aniso_U_22
 _atom_site_aniso_U_33
 _atom_site_aniso_U_23
 _atom_site_aniso_U_13
 _atom_site_aniso_U_12
S1 0.0370(4) 0.0298(4) 0.0292(4) 0.0049(3) 0.0033(3) 0.0025(3)
C1 0.0299(13) 0.0265(14) 0.0292(13) -0.0023(11) 0.0046(10) 0.0012(11)
C2 0.0284(13) 0.0241(13) 0.0284(13) -0.0059(11) 0.0033(10) -0.0025(11)
C3 0.0301(13) 0.0240(13) 0.0272(13) -0.0026(10) 0.0034(10) -0.0011(11)
C4 0.0310(14) 0.0215(13) 0.0287(13) -0.0021(10) 0.0060(10) -0.0012(10)
C5 0.0342(14) 0.0255(14) 0.0289(13) -0.0034(11) 0.0054(11) 0.0006(11)
C6 0.0417(16) 0.0343(16) 0.0376(15) 0.0056(13) 0.0091(12) 0.0079(13)
C7 0.0494(18) 0.0451(19) 0.0426(17) 0.0130(15) 0.0087(14) 0.0134(15)
C8 0.0504(18) 0.0405(17) 0.0330(15) 0.0098(13) 0.0119(13) 0.0068(14)
C9 0.0402(15) 0.0325(15) 0.0283(13) -0.0008(12) 0.0072(11) 0.0003(12)
C10 0.0331(14) 0.0242(13) 0.0281(13) -0.0018(11) 0.0038(10) 0.0001(11)
C11 0.0285(13) 0.0243(13) 0.0255(12) -0.0042(10) 0.0060(10) -0.0025(10)
C12 0.0317(14) 0.0292(14) 0.0289(13) -0.0021(11) 0.0086(11) -0.0015(11)
C13 0.0300(13) 0.0245(13) 0.0273(13) -0.0032(10) 0.0019(10) -0.0004(10)
C14 0.0300(13) 0.0285(14) 0.0303(13) -0.0024(11) 0.0051(11) 0.0048(11)
C15 0.0311(13) 0.0205(13) 0.0280(13) -0.0013(10) 0.0041(10) 0.0012(10)
C18 0.0342(15) 0.0345(16) 0.0397(15) 0.0023(12) 0.0149(12) 0.0064(12)
C16 0.026(3) 0.021(2) 0.028(3) 0.001(2) 0.002(2) 0.000(2)
C17 0.042(3) 0.026(3) 0.030(3) 0.004(2) 0.010(2) 0.009(2)
C19 0.027(3) 0.028(3) 0.040(3) 0.001(2) 0.001(2) 0.003(2)
C20 0.035(3) 0.025(3) 0.027(3) 0.001(2) 0.002(2) 0.003(2)
C16A 0.036(3) 0.023(3) 0.036(3) -0.001(2) 0.006(2) 0.000(2)
C17A 0.042(3) 0.031(3) 0.037(3) -0.006(2) 0.008(2) 0.009(3)
C19A 0.041(3) 0.036(3) 0.032(3) 0.008(2) 0.010(2) -0.002(3)
C20A 0.031(3) 0.026(3) 0.031(3) 0.000(2) 0.002(2) 0.002(2)
 
_geom_special_details
;
 All esds (except the esd in the dihedral angle between two l.s. planes)
 are estimated using the full covariance matrix.  The cell esds are taken
 into account individually in the estimation of esds in distances, angles
 and torsion angles; correlations between esds in cell parameters are only
 used when they are defined by crystal symmetry.  An approximate (isotropic)
 treatment of cell esds is used for estimating esds involving l.s. planes.
;
 
loop_
 _geom_bond_atom_site_label_1
 _geom_bond_atom_site_label_2
 _geom_bond_distance
 _geom_bond_site_symmetry_2
 _geom_bond_publ_flag
S1 C14 1.727(3) . ?
S1 C1 1.732(3) . ?
C1 C2 1.349(4) . ?
C1 H1 0.9500 . ?
C2 C13 1.454(3) . ?
C2 C3 1.459(4) . ?
C3 C4 1.354(4) . ?
C3 C11 1.468(3) . ?
C4 C15 1.474(3) . ?
C4 C5 1.495(4) . ?
C5 C6 1.389(4) . ?
C5 C10 1.419(4) . ?
C6 C7 1.398(4) . ?
C6 H6 0.9500 . ?
C7 C8 1.378(4) . ?
C7 H7 0.9500 . ?
C8 C9 1.394(4) . ?
C8 H8 0.9500 . ?
C9 C10 1.381(4) . ?
C9 H9 0.9500 . ?
C10 C11 1.455(4) . ?
C11 C12 1.356(4) . ?
C12 C13 1.460(4) . ?
C12 H12 0.9500 . ?
C13 C14 1.354(4) . ?
C14 H14 0.9500 . ?
C15 C16 1.366(5) . ?
C15 C20A 1.380(6) . ?
C15 C16A 1.389(6) . ?
C15 C20 1.457(6) . ?
C18 C17 1.328(6) . ?
C18 C19A 1.385(6) . ?
C18 C17A 1.398(7) . ?
C18 C19 1.420(6) . ?
C18 H18 0.9500 . ?
C18 H18A 0.9500 . ?
C16 C17 1.384(7) . ?
C16 H16 0.9500 . ?
C17 H17 0.9500 . ?
C19 C20 1.385(7) . ?
C19 H19 0.9500 . ?
C20 H20 0.9500 . ?
C16A C17A 1.395(8) . ?
C16A H16A 0.9500 . ?
C17A H17A 0.9500 . ?
C19A C20A 1.391(7) . ?
C19A H19A 0.9500 . ?
C20A H20A 0.9500 . ?
 
loop_
 _geom_angle_atom_site_label_1
 _geom_angle_atom_site_label_2
 _geom_angle_atom_site_label_3
 _geom_angle
 _geom_angle_site_symmetry_1
 _geom_angle_site_symmetry_3
 _geom_angle_publ_flag
C14 S1 C1 92.16(12) . . ?
C2 C1 S1 111.4(2) . . ?
C2 C1 H1 124.3 . . ?
S1 C1 H1 124.3 . . ?
C1 C2 C13 112.5(2) . . ?
C1 C2 C3 141.5(2) . . ?
C13 C2 C3 105.9(2) . . ?
C4 C3 C2 143.1(2) . . ?
C4 C3 C11 110.3(2) . . ?
C2 C3 C11 106.6(2) . . ?
C3 C4 C15 126.8(2) . . ?
C3 C4 C5 107.0(2) . . ?
C15 C4 C5 126.1(2) . . ?
C6 C5 C10 119.4(2) . . ?
C6 C5 C4 131.5(2) . . ?
C10 C5 C4 109.0(2) . . ?
C5 C6 C7 119.2(3) . . ?
C5 C6 H6 120.4 . . ?
C7 C6 H6 120.4 . . ?
C8 C7 C6 120.8(3) . . ?
C8 C7 H7 119.6 . . ?
C6 C7 H7 119.6 . . ?
C7 C8 C9 120.8(3) . . ?
C7 C8 H8 119.6 . . ?
C9 C8 H8 119.6 . . ?
C10 C9 C8 119.0(3) . . ?
C10 C9 H9 120.5 . . ?
C8 C9 H9 120.5 . . ?
C9 C10 C5 120.8(2) . . ?
C9 C10 C11 132.8(2) . . ?
C5 C10 C11 106.4(2) . . ?
C12 C11 C10 141.9(2) . . ?
C12 C11 C3 110.9(2) . . ?
C10 C11 C3 107.3(2) . . ?
C11 C12 C13 107.8(2) . . ?
C11 C12 H12 126.1 . . ?
C13 C12 H12 126.1 . . ?
C14 C13 C2 112.6(2) . . ?
C14 C13 C12 138.5(2) . . ?
C2 C13 C12 108.9(2) . . ?
C13 C14 S1 111.3(2) . . ?
C13 C14 H14 124.4 . . ?
S1 C14 H14 124.4 . . ?
C20A C15 C16A 120.1(3) . . ?
C16 C15 C20 116.8(3) . . ?
C16 C15 C4 122.7(3) . . ?
C20A C15 C4 118.3(3) . . ?
C16A C15 C4 121.5(3) . . ?
C20 C15 C4 120.4(3) . . ?
C19A C18 C17A 118.2(4) . . ?
C17 C18 C19 121.3(4) . . ?
C17 C18 H18 119.3 . . ?
C19 C18 H18 119.3 . . ?
C19A C18 H18A 120.9 . . ?
C17A C18 H18A 120.9 . . ?
C15 C16 C17 122.8(4) . . ?
C15 C16 H16 118.6 . . ?
C17 C16 H16 118.6 . . ?
C18 C17 C16 120.4(5) . . ?
C18 C17 H17 119.8 . . ?
C16 C17 H17 119.8 . . ?
C20 C19 C18 118.6(4) . . ?
C20 C19 H19 120.7 . . ?
C18 C19 H19 120.7 . . ?
C19 C20 C15 120.0(4) . . ?
C19 C20 H20 120.0 . . ?
C15 C20 H20 120.0 . . ?
C15 C16A C17A 119.3(5) . . ?
C15 C16A H16A 120.3 . . ?
C17A C16A H16A 120.3 . . ?
C16A C17A C18 121.0(5) . . ?
C16A C17A H17A 119.5 . . ?
C18 C17A H17A 119.5 . . ?
C18 C19A C20A 121.2(5) . . ?
C18 C19A H19A 119.4 . . ?
C20A C19A H19A 119.4 . . ?
C15 C20A C19A 119.9(5) . . ?
C15 C20A H20A 120.1 . . ?
C19A C20A H20A 120.1 . . ?
 
loop_
 _geom_torsion_atom_site_label_1
 _geom_torsion_atom_site_label_2
 _geom_torsion_atom_site_label_3
 _geom_torsion_atom_site_label_4
 _geom_torsion
 _geom_torsion_site_symmetry_1
 _geom_torsion_site_symmetry_2
 _geom_torsion_site_symmetry_3
 _geom_torsion_site_symmetry_4
 _geom_torsion_publ_flag
C14 S1 C1 C2 0.2(2) . . . . ?
S1 C1 C2 C13 -0.3(3) . . . . ?
S1 C1 C2 C3 -179.1(3) . . . . ?
C1 C2 C3 C4 -2.6(6) . . . . ?
C13 C2 C3 C4 178.6(3) . . . . ?
C1 C2 C3 C11 178.2(3) . . . . ?
C13 C2 C3 C11 -0.7(3) . . . . ?
C2 C3 C4 C15 -3.3(5) . . . . ?
C11 C3 C4 C15 176.0(2) . . . . ?
C2 C3 C4 C5 179.3(3) . . . . ?
C11 C3 C4 C5 -1.4(3) . . . . ?
C3 C4 C5 C6 -177.2(3) . . . . ?
C15 C4 C5 C6 5.4(5) . . . . ?
C3 C4 C5 C10 1.6(3) . . . . ?
C15 C4 C5 C10 -175.9(2) . . . . ?
C10 C5 C6 C7 0.4(4) . . . . ?
C4 C5 C6 C7 179.0(3) . . . . ?
C5 C6 C7 C8 0.8(5) . . . . ?
C6 C7 C8 C9 -0.9(5) . . . . ?
C7 C8 C9 C10 -0.3(5) . . . . ?
C8 C9 C10 C5 1.5(4) . . . . ?
C8 C9 C10 C11 -177.8(3) . . . . ?
C6 C5 C10 C9 -1.5(4) . . . . ?
C4 C5 C10 C9 179.5(2) . . . . ?
C6 C5 C10 C11 177.9(2) . . . . ?
C4 C5 C10 C11 -1.1(3) . . . . ?
C9 C10 C11 C12 -1.0(6) . . . . ?
C5 C10 C11 C12 179.7(3) . . . . ?
C9 C10 C11 C3 179.5(3) . . . . ?
C5 C10 C11 C3 0.2(3) . . . . ?
C4 C3 C11 C12 -178.9(2) . . . . ?
C2 C3 C11 C12 0.7(3) . . . . ?
C4 C3 C11 C10 0.8(3) . . . . ?
C2 C3 C11 C10 -179.7(2) . . . . ?
C10 C11 C12 C13 -179.8(3) . . . . ?
C3 C11 C12 C13 -0.3(3) . . . . ?
C1 C2 C13 C14 0.4(3) . . . . ?
C3 C2 C13 C14 179.6(2) . . . . ?
C1 C2 C13 C12 -178.7(2) . . . . ?
C3 C2 C13 C12 0.5(3) . . . . ?
C11 C12 C13 C14 -178.9(3) . . . . ?
C11 C12 C13 C2 -0.1(3) . . . . ?
C2 C13 C14 S1 -0.3(3) . . . . ?
C12 C13 C14 S1 178.5(3) . . . . ?
C1 S1 C14 C13 0.1(2) . . . . ?
C3 C4 C15 C16 42.5(5) . . . . ?
C5 C4 C15 C16 -140.6(3) . . . . ?
C3 C4 C15 C20A -36.4(4) . . . . ?
C5 C4 C15 C20A 140.5(3) . . . . ?
C3 C4 C15 C16A 138.6(4) . . . . ?
C5 C4 C15 C16A -44.5(4) . . . . ?
C3 C4 C15 C20 -134.0(3) . . . . ?
C5 C4 C15 C20 42.9(4) . . . . ?
C20 C15 C16 C17 -1.8(6) . . . . ?
C4 C15 C16 C17 -178.4(4) . . . . ?
C19 C18 C17 C16 0.2(7) . . . . ?
C15 C16 C17 C18 1.4(8) . . . . ?
C17 C18 C19 C20 -1.1(7) . . . . ?
C18 C19 C20 C15 0.5(7) . . . . ?
C16 C15 C20 C19 0.9(6) . . . . ?
C4 C15 C20 C19 177.6(4) . . . . ?
C20A C15 C16A C17A -5.2(7) . . . . ?
C4 C15 C16A C17A 180.0(4) . . . . ?
C15 C16A C17A C18 -0.1(8) . . . . ?
C19A C18 C17A C16A 4.6(7) . . . . ?
C17A C18 C19A C20A -4.1(7) . . . . ?
C16A C15 C20A C19A 5.7(6) . . . . ?
C4 C15 C20A C19A -179.3(4) . . . . ?
C18 C19A C20A C15 -1.0(7) . . . . ?
 
_refine_diff_density_max    0.685
_refine_diff_density_min   -0.246
_refine_diff_density_rms    0.056

_shelx_res_file
;
TITL alap_a.res in P2(1)/c
    shelx.res
    created by SHELXL-2018/3 at 12:28:36 on 18-Jun-2020
REM Old TITL alap in P21/c #14
REM SHELXT solution in P2(1)/c: R1 0.138, Rweak 0.014, Alpha 0.044
REM <I/s> 1.086 for 340 systematic absences, Orientation as input
REM Formula found by SHELXT: C24 S
CELL 0.71075 15.5106 4.9274 18.1757 90 99.752 90
ZERR 4 0.0007 0.0002 0.0009 0 0.007 0
LATT 1
SYMM -X,0.5+Y,0.5-Z
SFAC C H S
UNIT 80 48 4

L.S. 3
PLAN  10
SIZE 0.1 0.1 0.1
temp -135
size 0.25 0.28 0.22
CONF
BOND
list 4
fmap 2
ACTA
MORE -1
BOND $H
SHEL 9999 0.83
REM <olex2.extras>
REM <HklSrc "%.\\alap.hkl">
REM </olex2.extras>

WGHT    0.042500    1.721200
FVAR       0.62883
S1    3    0.910160   -0.161015    0.718658    11.00000    0.03701    0.02984 =
         0.02918    0.00489    0.00330    0.00247
C1    1    0.825595    0.062549    0.687709    11.00000    0.02988    0.02654 =
         0.02924   -0.00227    0.00461    0.00118
AFIX  43
H1    2    0.777163    0.093199    0.712388    11.00000   -1.20000
AFIX   0
C2    1    0.837260    0.187574    0.624117    11.00000    0.02841    0.02406 =
         0.02845   -0.00592    0.00328   -0.00253
C3    1    0.796942    0.388309    0.569994    11.00000    0.03014    0.02398 =
         0.02717   -0.00259    0.00343   -0.00114
C4    1    0.726248    0.551718    0.552333    11.00000    0.03098    0.02151 =
         0.02865   -0.00207    0.00603   -0.00116
C5    1    0.737672    0.704666    0.483602    11.00000    0.03425    0.02548 =
         0.02889   -0.00344    0.00542    0.00064
C6    1    0.687219    0.904895    0.443270    11.00000    0.04168    0.03432 =
         0.03762    0.00558    0.00906    0.00790
AFIX  43
H6    2    0.634548    0.964882    0.458129    11.00000   -1.20000
AFIX   0
C7    1    0.714844    1.017173    0.380540    11.00000    0.04940    0.04511 =
         0.04255    0.01298    0.00870    0.01342
AFIX  43
H7    2    0.680991    1.155864    0.353118    11.00000   -1.20000
AFIX   0
C8    1    0.790598    0.929058    0.358010    11.00000    0.05038    0.04053 =
         0.03301    0.00980    0.01189    0.00676
AFIX  43
H8    2    0.807893    1.005964    0.314842    11.00000   -1.20000
AFIX   0
C9    1    0.842143    0.728468    0.397797    11.00000    0.04024    0.03253 =
         0.02826   -0.00080    0.00723    0.00025
AFIX  43
H9    2    0.894176    0.667785    0.381948    11.00000   -1.20000
AFIX   0
C10   1    0.816371    0.619346    0.460622    11.00000    0.03311    0.02420 =
         0.02806   -0.00178    0.00378    0.00013
C11   1    0.855402    0.418406    0.514864    11.00000    0.02850    0.02433 =
         0.02554   -0.00424    0.00603   -0.00246
C12   1    0.925673    0.252033    0.531181    11.00000    0.03174    0.02919 =
         0.02894   -0.00214    0.00855   -0.00149
AFIX  43
H12   2    0.972076    0.235381    0.503415    11.00000   -1.20000
AFIX   0
C13   1    0.917286    0.103055    0.599041    11.00000    0.02997    0.02447 =
         0.02725   -0.00318    0.00190   -0.00040
C14   1    0.962530   -0.084158    0.644642    11.00000    0.02998    0.02853 =
         0.03031   -0.00244    0.00506    0.00476
AFIX  43
H14   2    1.016165   -0.163067    0.636921    11.00000   -1.20000
AFIX   0
C15   1    0.650267    0.567757    0.591060    11.00000    0.03112    0.02047 =
         0.02801   -0.00126    0.00412    0.00122
C18   1    0.506136    0.579677    0.664840    11.00000    0.03416    0.03451 =
         0.03969    0.00233    0.01485    0.00643
PART 1
AFIX  43
H18   2    0.457849    0.586140    0.690717    10.50000   -1.20000
AFIX  43
PART 2
H18A  2    0.454641    0.581996    0.686651    10.50000   -1.20000
AFIX   0
PART 1
C16   1    0.658233    0.566648    0.667092    10.50000    0.02623    0.02124 =
         0.02843    0.00123    0.00155    0.00005
AFIX  43
H16   2    0.715185    0.559659    0.696157    10.50000   -1.20000
AFIX   0
C17   1    0.586863    0.575274    0.703546    10.50000    0.04186    0.02551 =
         0.02964    0.00354    0.00971    0.00880
AFIX  43
H17   2    0.595643    0.578062    0.756553    10.50000   -1.20000
AFIX   0
C19   1    0.490545    0.574921    0.585576    10.50000    0.02680    0.02847 =
         0.03987    0.00109    0.00126    0.00295
AFIX  43
H19   2    0.432536    0.575016    0.558439    10.50000   -1.20000
AFIX   0
C20   1    0.561669    0.570139    0.548634    10.50000    0.03481    0.02504 =
         0.02691    0.00063    0.00235    0.00325
AFIX  43
H20   2    0.552687    0.568412    0.495619    10.50000   -1.20000
AFIX   0
PART 2
C16A  1    0.612965    0.815211    0.604539    10.50000    0.03597    0.02303 =
         0.03573   -0.00117    0.00641   -0.00028
AFIX  43
H16A  2    0.636173    0.979620    0.588807    10.50000   -1.20000
AFIX   0
C17A  1    0.541085    0.819856    0.641409    10.50000    0.04233    0.03075 =
         0.03722   -0.00596    0.00839    0.00943
AFIX  43
H17A  2    0.515489    0.988842    0.650738    10.50000   -1.20000
AFIX   0
C19A  1    0.548638    0.338317    0.655385    10.50000    0.04071    0.03595 =
         0.03188    0.00783    0.00998   -0.00153
AFIX  43
H19A  2    0.528168    0.174463    0.673928    10.50000   -1.20000
AFIX   0
C20A  1    0.620794    0.331530    0.619206    10.50000    0.03073    0.02589 =
         0.03104    0.00007    0.00160    0.00194
AFIX  43
H20A  2    0.649734    0.164553    0.613883    10.50000   -1.20000
AFIX   0
HKLF 4


REM  alap_a.res in P2(1)/c
REM wR2 = 0.1272, GooF = S = 1.168, Restrained GooF = 1.168 for all data
REM R1 = 0.0580 for 2308 Fo > 4sig(Fo) and 0.0639 for all 2486 data
REM 226 parameters refined using 0 restraints

END

WGHT      0.0425      1.7212

REM Highest difference peak  0.685,  deepest hole -0.246,  1-sigma level  0.056
Q1    1   0.8033  0.2812  0.6006  11.00000  0.05    0.33
Q2    1   0.8648 -0.0309  0.6910  11.00000  0.05    0.32
Q3    1   0.9413 -0.0975  0.6765  11.00000  0.05    0.31
Q4    1   0.8397  0.5032  0.4857  11.00000  0.05    0.25
Q5    1   0.8250  0.3816  0.5380  11.00000  0.05    0.24
Q6    1   0.6833  0.9086  0.3579  11.00000  0.05    0.23
Q7    1   0.7667  0.6340  0.4616  11.00000  0.05    0.23
Q8    1   0.7765  0.6747  0.4769  11.00000  0.05    0.22
Q9    1   0.7634  0.4795  0.5849  11.00000  0.05    0.22
Q10   1   0.7591  1.0142  0.3780  11.00000  0.05    0.22
;
_shelx_res_checksum   25663

_shelx_hkl_file
;
   0   0   3    1.24    1.59
   0   0   3   -1.08    1.78
   0   0   3   -0.51    1.53
   0   0   3   -1.69    2.01
   0   0   3   -5.03    3.12
   0   0  -3   -1.82    1.66
   0   0  -3   -1.97    1.40
   0   0  -3    1.37    1.82
   0   0  -3   -0.38    3.41
   0   0   4 1745.54   47.96
   0   0   4 1853.54   56.18
   0   0   4 1766.53   52.01
   0   0   4 1815.86   51.78
   0   0   4 1800.86   51.18
   0   0  -4 1829.33   54.62
   0   0  -4 1739.02   51.02
   0   0  -4 1702.77   53.12
   0   0  -4 1898.00   59.59
   0   0   5   -0.29    3.76
   0   0   5    1.27    2.48
   0   0   5    1.69    2.01
   0   0   5    4.36    4.90
   0   0   5    2.64    3.06
   0   0  -5    2.96    2.23
   0   0  -5    2.07    2.01
   0   0  -5   -1.40    2.55
   0   0  -5    8.09    4.81
   0   0  -5   10.70    3.12
   0   0   6   10.51    2.45
   0   0   6    7.74    2.71
   0   0   6    6.97    2.17
   0   0   6    6.40    2.99
   0   0   6   18.18    4.78
   0   0  -6   10.99    4.01
   0   0  -6   10.38    2.13
   0   0  -6   10.32    2.77
   0   0  -6    5.99    2.93
   0   0  -6    7.52    3.09
   0   0   7    1.59    2.42
   0   0   7    0.64    4.33
   0   0   7    1.11    3.34
   0   0   7   -4.14    2.90
   0   0   7    1.34    2.93
   0   0  -7    3.22    3.76
   0   0  -7   -0.83    3.41
   0   0  -7    1.08    4.14
   0   0  -7   -0.19    2.96
   0   0  -7    1.46    4.78
   0   0   8   11.02    4.87
   0   0   8   15.45    3.31
   0   0   8   15.03    2.58
   0   0   8   27.55    6.02
   0   0   8   26.72    3.85
   0   0  -8   13.73    2.80
   0   0  -8   11.31    2.68
   0   0  -8   12.61    3.28
   0   0  -8   27.61    5.76
   0   0  -8   15.73    3.92
   0   0   9   -2.90    2.93
   0   0   9    5.13    3.09
   0   0   9    4.94    3.95
   0   0   9   -1.34    5.70
   0   0   9   -9.55    5.86
   0   0  -9    6.56    4.49
   0   0  -9    1.02    4.27
   0   0  -9   -6.75    4.87
   0   0  -9    0.61    3.50
   0   0  -9   -0.96    3.60
   0   0  10   13.76    3.18
   0   0  10   13.41    5.38
   0   0  10    7.77    4.30
   0   0  10   13.79    3.69
   0   0  10    8.34    3.89
   0   0 -10   16.53    4.94
   0   0 -10   10.83    2.87
   0   0 -10    8.34    3.54
   0   0 -10    3.89    3.79
   0   0 -10   13.92    6.21
   0   0  11    3.89    5.16
   0   0  11   -2.64    3.41
   0   0  11    2.48    2.68
   0   0  11    1.08    3.66
   0   0  11   -2.80    3.95
   0   0 -11    0.41    3.06
   0   0 -11    3.15    2.83
   0   0 -11    1.53    3.41
   0   0 -11    5.38    6.18
   0   0 -11    2.29    3.79
   0   0  12  367.26   10.83
   0   0  12  371.98   14.43
   0   0  12  366.91   12.58
   0   0  12  340.80   15.06
   0   0  12  362.52   16.50
   0   0 -12  348.89   13.66
   0   0 -12  351.85   13.18
   0   0 -12  320.45   14.49
   0   0 -12  347.29   11.72
   0   0 -12  339.55   11.85
   0   0  13   -1.15    3.82
   0   0  13   -1.56    6.27
   0   0  13    2.39    3.03
   0   0  13    3.76    4.30
   0   0  13   11.31    4.78
   0   0 -13    2.55    5.76
   0   0 -13   -1.97    3.38
   0   0 -13   -1.78    3.92
   0   0 -13    5.32    4.43
   0   0 -13    8.18    7.10
   0   0  14   49.01    8.50
   0   0  14   52.55    5.41
   0   0  14   47.10    4.27
   0   0  14   50.29    5.80
   0   0  14   41.47    6.50
   0   0 -14   48.73    5.06
   0   0 -14   49.78    7.13
   0   0 -14   43.22    8.18
   0   0 -14   50.61    9.36
   0   0 -14   47.29    6.18
   0   0  15   -1.53    4.65
   0   0  15    3.82    7.45
   0   0  15   -1.82    5.54
   0   0  15    4.65    8.28
   0   0  15    3.60    8.89
   0   0 -15   -3.82    6.82
   0   0 -15    0.99    6.15
   0   0 -15   -1.43    7.23
   0   0 -15    0.45    5.22
   0   0 -15   -3.76    5.22
   0   0  16  256.37   10.76
   0   0  16  243.92   10.99
   0   0  16  233.44    8.66
   0   0  16  228.76   11.34
   0   0  16  235.61   11.72
   0   0 -16  212.07    9.59
   0   0 -16  227.42   11.56
   0   0 -16  227.36   16.66
   0   0  17   12.32    7.99
   0   0  17    0.96    5.35
   0   0  17   -0.06    6.11
   0   0  17    1.08    5.86
   0   0  17   -5.99    6.21
   0   0 -17    4.78    4.49
   0   0 -17    6.34    7.36
   0   0 -17   19.01    9.68
   0   0 -17   -2.61    6.11
   0   0  18   90.03    7.42
   0   0  18   99.36   11.97
   0   0  18   77.96    5.92
   0   0  18   84.84   11.97
   0   0  18   76.02   13.66
   0   0 -18   66.72   10.38
   0   0 -18   76.75    6.66
   0   0 -18   61.34    7.36
   0   0 -18   87.10   13.79
   0   0 -18   80.83    8.76
   0   0  19    6.78    8.98
   0   0  19   -7.52    5.80
   0   0  19   -3.60    6.97
   0   0  19    2.83    6.02
   0   0  19    5.41    6.56
   0   0 -19    1.43    5.19
   0   0 -19   -7.13    7.77
   0   0 -19   -0.25    8.79
   0   0 -19   -1.21    6.62
   0   0 -19    0.22   10.61
   0   0  20    6.37    6.21
   0   0  20    1.27    6.31
   0   0  20    0.22    7.17
   0   0  20   17.64    6.69
   0   0  20    7.32    7.20
   0   0 -20   -0.83    8.92
   0   0 -20    3.89    5.22
   0   0 -20    7.83    9.84
   0   0 -20   26.53   11.78
   0   0 -20   14.59    6.91
   0   0  21    8.34    6.53
   0   0  21   15.19   10.67
   0   0  21    0.22    4.78
   0   0  21   -5.48   10.51
   0   0 -21    2.07    9.20
   0   0 -21    9.81    5.80
   0   0 -21   -2.39    6.82
   0   0 -21   10.70   13.18
   0   0 -21    0.32   11.78
   0   0  22   11.78   11.37
   0   0  22   12.61    7.26
   0   0  22   10.22    8.92
   0   0  22    5.51    8.06
   0   0 -22    3.34    6.34
   0   0 -22    6.97   10.16
   0   0 -22   12.39   11.53
   0   0 -22    1.66    9.55
   0   0 -22    9.71   12.93
   0   0  23   15.86    7.61
   0   0  23    9.52   12.29
   0   0  23    2.77    5.73
   0   0  23  -10.35    8.38
   0   0 -23    0.45   11.02
   0   0 -23    4.87    6.59
   0   0 -23    4.81    7.61
   0   0 -23   12.32   15.64
   0   0 -23    4.04    8.57
   0  -1   0    7.80    3.15
   0   1   0    3.28    3.15
   0   1   0    1.15    2.87
   0  -1   0    2.10    2.87
   0  -1   0    3.22    2.52
   0   1   0   -0.96    2.36
   0   1   0    3.66    3.03
   0  -1   0    7.20    2.87
   0   1   0   -1.31    2.39
   0  -1   0    4.52    2.58
   0   1   1  416.43   11.69
   0  -1   1  404.11    8.76
   0   1   1  430.26   10.57
   0  -1   1  440.10   10.38
   0   1   1  421.62   11.75
   0  -1   1  401.02   12.55
   0   1   1  436.66   10.57
   0  -1   1  440.57   11.43
   0  -1  -1  408.89    9.14
   0   1  -1  405.35    8.60
   0  -1  -1  428.92    9.97
   0   1  -1  428.92   10.38
   0  -1  -1  420.48    9.33
   0  -1  -1  430.32   13.60
   0  -1  -1  417.58    7.10
   0   1  -1  433.73   11.69
   0   1   2  480.70   11.24
   0   1   2  486.31   11.85
   0  -1   2  500.67   11.94
   0   1   2  485.61   10.67
   0  -1   2  465.96   14.24
   0   1   2  492.77   11.85
   0  -1   2  483.76   10.86
   0  -1  -2  480.86   11.50
   0   1  -2  463.60    7.93
   0  -1  -2  485.54   14.68
   0   1  -2  504.08   15.89
   0   1  -2  481.50   11.11
   0  -1  -2  496.53   11.85
   0  -1  -2  495.80    7.45
   0   1  -2  478.70   11.46
   0   1   3 3295.07  127.01
   0  -1   3 3254.31  117.99
   0   1   3 3363.25  129.78
   0  -1   3 3581.54  147.77
   0  -1   3 3307.04  127.71
   0   1   3 3423.54  134.90
   0  -1   3 3412.24  131.91
   0  -1  -3 3272.36  126.24
   0   1  -3 3555.13  126.24
   0  -1  -3 3309.40  126.72
   0   1  -3 3406.15  141.56
   0   1  -3 3283.86  134.71
   0  -1  -3 3338.48  131.94
   0   1  -3 3377.55  131.27
   0  -1  -3 3591.28  125.54
   0  -1   4 3052.78   99.46
   0   1   4 2860.16  103.85
   0  -1   4 2893.00   99.17
   0   1   4 2893.64  103.85
   0  -1   4 3015.36  117.48
   0  -1   4 2740.42   98.98
   0   1   4 3000.16  117.23
   0  -1   4 3001.25  116.37
   0  -1  -4 2857.01  103.34
   0   1  -4 2864.53   96.69
   0   1  -4 2895.26  106.27
   0  -1  -4 2710.39  103.31
   0   1  -4 2926.15  108.34
   0   1  -4 2845.64  102.87
   0  -1  -4 2966.47  110.25
   0   1  -4 2954.40  114.78
   0  -1  -4 2975.77   99.81
   0  -1   5   48.60    2.64
   0   1   5   43.63    5.99
   0  -1   5   47.90    3.06
   0   1   5   48.38    3.38
   0  -1   5   44.87    5.80
   0  -1   5   47.52    3.54
   0   1   5   49.52    3.92
   0  -1   5   52.55    4.24
   0  -1  -5   54.46    3.73
   0   1  -5   49.27    2.96
   0   1  -5   47.52    4.33
   0  -1  -5   51.62    3.22
   0   1  -5   45.19    5.96
   0   1  -5   57.61    5.41
   0  -1  -5   57.80    5.96
   0   1  -5   50.22    6.69
   0  -1  -5   54.30    3.18
   0  -1   6   71.40    3.28
   0   1   6   83.79    6.82
   0  -1   6   70.10    2.58
   0   1   6   83.18    5.61
   0  -1   6   74.52    4.24
   0  -1   6   74.87    3.98
   0   1   6   79.81    4.36
   0  -1   6   85.13    7.42
   0  -1  -6   78.03    6.37
   0   1  -6   76.66    3.69
   0   1  -6   74.94    3.31
   0  -1  -6   72.26    3.60
   0   1  -6   75.10    6.24
   0   1  -6   77.96    4.11
   0  -1  -6   80.61    6.85
   0   1  -6   76.11    7.58
   0  -1  -6   75.06    4.11
   0  -1   7   69.20    2.48
   0   1   7   66.56    4.49
   0  -1   7   69.97    4.11
   0  -1   7   65.38    3.44
   0   1   7   60.48    3.76
   0  -1   7   65.83    6.85
   0  -1   7   75.92    6.88
   0   1   7   60.61    4.55
   0  -1   7   69.11    5.45
   0   1   7   73.31    5.06
   0   1  -7   65.57    2.48
   0  -1  -7   73.57    4.49
   0   1  -7   64.27    2.83
   0   1  -7   64.36    5.25
   0  -1  -7   68.28    6.05
   0   1  -7   71.05    4.55
   0   1  -7   67.07    4.62
   0  -1  -7   59.49    4.78
   0  -1  -7   78.89    5.10
   0  -1   8  601.75   12.83
   0   1   8  623.35   16.72
   0  -1   8  586.50   13.31
   0  -1   8  585.22   17.10
   0   1   8  610.03   18.69
   0  -1   8  585.80   20.86
   0  -1   8  605.45   16.21
   0   1   8  600.73   16.37
   0  -1   8  653.73   23.09
   0   1   8  595.57   14.39
   0   1  -8  572.10   14.49
   0  -1  -8  585.26   16.08
   0   1  -8  604.17   18.03
   0  -1  -8  606.47   15.41
   0   1  -8  625.38   20.99
   0   1  -8  599.01   20.51
   0  -1  -8  582.07   16.94
   0   1  -8  651.31   24.20
   0  -1  -8  606.08   14.43
   0  -1   9  584.46   12.99
   0   1   9  589.17   16.31
   0  -1   9  571.37   15.73
   0  -1   9  584.94   14.08
   0   1   9  557.55   17.58
   0  -1   9  568.35   19.71
   0  -1   9  568.38   19.62
   0   1   9  583.03   16.05
   0  -1   9  598.31   17.74
   0   1   9  570.35   14.81
   0   1  -9  546.27   12.39
   0  -1  -9  580.77   20.32
   0   1  -9  576.47   17.64
   0   1  -9  550.70   16.02
   0   1  -9  575.19   16.21
   0  -1  -9  576.85   16.85
   0   1  -9  600.57   22.83
   0  -1  -9  562.61   17.13
   0  -1  10   19.36    2.58
   0   1  10   26.40    6.82
   0  -1  10   23.76    4.20
   0   1  10   26.82    4.17
   0  -1  10   22.13    2.96
   0   1  10   13.76    4.97
   0  -1  10   23.31    6.21
   0  -1  10   25.35    6.31
   0   1  10   21.91    4.04
   0  -1  10   15.35    7.55
   0   1  10   17.61    3.12
   0   1 -10   19.94    3.66
   0  -1 -10   16.72    3.92
   0   1 -10   19.49    4.84
   0  -1 -10   17.93    3.34
   0   1 -10   16.34    3.89
   0   1 -10   17.13    4.20
   0  -1 -10   24.08    6.69
   0   1 -10   27.01    4.65
   0  -1 -10   20.83    3.12
   0  -1  11  273.25    9.65
   0   1  11  290.76   14.04
   0  -1  11  296.50   10.64
   0   1  11  291.40   13.89
   0  -1  11  302.42    8.31
   0   1  11  298.85   11.31
   0  -1  11  290.32    9.71
   0   1  11  293.09   12.74
   0  -1  11  294.84   10.96
   0   1  11  288.98    8.82
   0   1 -11  264.20    9.46
   0  -1 -11  285.45   13.38
   0   1 -11  283.47   11.31
   0  -1 -11  295.10    9.01
   0   1 -11  273.73    9.78
   0   1 -11  296.91   10.19
   0  -1 -11  278.73   14.08
   0   1 -11  304.08   11.08
   0  -1 -11  301.88   11.88
   0  -1  12  535.10   13.50
   0   1  12  524.87   21.18
   0  -1  12  531.12   17.39
   0   1  12  517.77   16.88
   0  -1  12  525.89   13.92
   0   1  12  524.30   14.20
   0  -1  12  515.48   15.96
   0   1  12  499.87   15.67
   0  -1  12  509.33   17.39
   0   1  12  526.21   15.03
   0   1 -12  499.81   15.83
   0  -1 -12  514.94   16.11
   0   1 -12  483.41   17.80
   0  -1 -12  497.74   14.75
   0   1 -12  478.82   16.37
   0   1 -12  484.30   20.92
   0  -1 -12  503.76   21.82
   0   1 -12  515.45   17.80
   0  -1 -12  510.32   14.97
   0  -1  13    3.95    4.94
   0   1  13    4.17    4.75
   0  -1  13    0.19    5.35
   0   1  13   -8.25    7.87
   0  -1  13    9.20    3.34
   0   1  13    7.17    3.47
   0  -1  13    1.21    4.78
   0   1  13    2.77    4.68
   0  -1  13    3.85    9.01
   0   1  13   11.94    3.98
   0   1 -13   -2.23    4.62
   0  -1 -13    6.59    7.26
   0   1 -13   10.00    3.54
   0  -1 -13    0.70    3.85
   0   1 -13    3.09    4.27
   0   1 -13   -0.70    4.75
   0  -1 -13   -1.18    7.96
   0   1 -13    2.04    8.73
   0  -1 -13   10.51    6.11
   0  -1  14   16.85    5.80
   0   1  14   23.44    5.57
   0  -1  14   12.39    5.99
   0   1  14   14.17    5.80
   0  -1  14   16.94    3.79
   0   1  14   15.89    6.27
   0  -1  14    9.30    5.45
   0   1  14   26.37    8.28
   0  -1  14   23.54    6.34
   0   1  14   23.03    7.29
   0   1 -14   13.28    5.25
   0  -1 -14   19.14    5.06
   0   1 -14   14.81    4.08
   0  -1 -14   11.85    4.33
   0   1 -14   11.02    4.94
   0   1 -14   18.03    5.57
   0  -1 -14   19.36    9.01
   0   1 -14   23.95    9.94
   0  -1 -14   23.73    7.07
   0  -1  15   34.84    6.88
   0   1  15   34.20    6.15
   0  -1  15   33.76    4.55
   0   1  15   37.29    6.46
   0  -1  15   34.78    4.43
   0   1  15   33.57    7.01
   0  -1  15   28.76    6.15
   0   1  15   36.18    6.24
   0  -1  15   32.29    7.20
   0   1 -15   27.48    3.92
   0  -1 -15   33.34    9.11
   0   1 -15   33.76    7.45
   0  -1 -15   38.09    5.00
   0   1 -15   35.22    5.64
   0   1 -15   32.68    6.05
   0  -1 -15   27.29   10.03
   0   1 -15   29.30    7.20
   0  -1 -15   29.43    5.29
   0  -1  16    5.89    6.43
   0   1  16   17.93    8.82
   0  -1  16    3.98    4.14
   0   1  16    3.47    9.24
   0  -1  16   -1.02    3.76
   0   1  16    2.13    4.01
   0  -1  16   14.59    8.79
   0   1  16   -3.76    9.08
   0  -1  16   -8.18   11.75
   0   1 -16    1.59    3.50
   0  -1 -16    3.60    5.22
   0   1 -16   -0.92    4.27
   0  -1 -16   -6.46    7.26
   0   1 -16    1.82    5.00
   0  -1 -16    2.32    4.94
   0   1 -16    3.12    5.96
   0  -1 -16  -10.99    9.39
   0   1 -16    1.08    6.24
   0  -1 -16    4.20    7.77
   0  -1  17    3.06    4.52
   0   1  17   -0.99    5.96
   0  -1  17    1.69    4.33
   0   1  17   -1.34    6.11
   0  -1  17   -0.32    6.53
   0   1  17    2.99    6.66
   0  -1  17   -0.03    8.85
   0   1  17    8.63    5.99
   0  -1  17   -1.46    7.29
   0   1 -17    2.87    6.11
   0  -1 -17    6.59    5.51
   0   1 -17   -1.34    7.07
   0  -1 -17    0.64    7.64
   0   1 -17    1.53    8.18
   0  -1 -17    2.96    5.16
   0   1 -17    5.67    9.81
   0  -1 -17    3.60    6.34
   0   1 -17  -14.55   11.02
   0  -1 -17   -3.85    4.87
   0  -1  18   83.54    9.78
   0   1  18   86.40    8.34
   0  -1  18   88.85    9.65
   0   1  18   90.45   12.83
   0  -1  18   71.97    8.98
   0   1  18   80.83    9.30
   0  -1  18   81.94   12.20
   0   1  18   75.22   12.52
   0  -1  18   66.15   15.13
   0   1 -18   64.87    8.82
   0  -1 -18   73.57   11.91
   0   1 -18   58.66    9.90
   0  -1 -18   73.18   10.32
   0   1 -18   57.90   11.59
   0  -1 -18   73.09   11.46
   0   1 -18   60.03    8.18
   0  -1 -18   73.06    8.63
   0   1 -18   75.86    9.27
   0  -1 -18   77.20   11.31
   0  -1  19    7.64    7.77
   0   1  19   17.64   10.35
   0  -1  19    0.83    8.22
   0   1  19    4.01    6.78
   0  -1  19   -0.96    7.52
   0   1  19   -4.30    4.87
   0  -1  19    4.14    6.21
   0   1  19   -7.96    6.56
   0  -1  19    4.71    7.71
   0   1 -19    8.03    7.26
   0  -1 -19    4.71    6.15
   0   1 -19   -2.29    4.97
   0  -1 -19    1.50    5.13
   0   1 -19    3.09    9.81
   0  -1 -19   -2.83    6.15
   0   1 -19   -3.15    6.78
   0  -1 -19    5.70    7.07
   0   1 -19    8.31    7.29
   0  -1 -19    4.78    8.76
   0  -1  20   18.09    5.64
   0   1  20   15.70   11.62
   0  -1  20   14.68    6.27
   0   1  20   16.02   11.94
   0  -1  20    9.78    5.29
   0   1  20   15.89    8.38
   0  -1  20   17.26    6.91
   0   1  20   14.84   11.15
   0  -1  20    1.53    8.44
   0   1 -20    4.90    5.06
   0  -1 -20    8.54   10.73
   0   1 -20    8.76    8.76
   0  -1 -20   -2.01    6.02
   0   1 -20    9.46    6.78
   0  -1 -20   12.61   10.16
   0   1 -20   12.42    7.23
   0  -1 -20    4.94    7.93
   0  -1 -20   10.00    6.27
   0  -1  21    0.61    9.59
   0   1  21    9.59    7.64
   0  -1  21   10.89    9.84
   0   1  21    4.75    8.15
   0   1  21   -0.89    5.35
   0  -1  21    4.71    7.04
   0   1  21    9.62    7.13
   0  -1 -21    8.41    6.31
   0   1 -21    5.25    6.15
   0  -1 -21    1.18    9.94
   0   1 -21    7.74   11.78
   0  -1 -21   14.75    7.07
   0   1 -21    9.97    8.25
   0  -1 -21   13.98   13.25
   0   1 -21    9.94   12.77
   0  -1 -21   11.82   10.32
   0  -1  22   38.85    7.32
   0   1  22   45.57    9.36
   0  -1  22   41.85   12.20
   0   1  22   44.84    9.90
   0   1  22   27.13    9.97
   0  -1  22   46.31   13.41
   0   1  22   28.98   15.10
   0  -1  22   43.28   11.40
   0  -1 -22   41.53   12.42
   0   1 -22   32.13   11.27
   0  -1 -22   37.71   11.66
   0   1 -22   26.56   13.41
   0  -1 -22   30.16   13.50
   0   1 -22   39.75   16.21
   0  -1 -22   32.61   16.97
   0  -1 -22   38.69    8.41
   0   1 -22   23.18    9.55
   0  -2   0  220.06    5.38
   0   2   0  228.92    7.26
   0   2   0  225.16    7.61
   0  -2   0  237.58    7.80
   0  -2   0  223.66    6.69
   0   2   0  230.26    6.72
   0   2   0  238.76    7.96
   0  -2   0  243.28    8.22
   0   2   0  226.02    5.89
   0  -2   0  231.56    6.21
   0  -2   1   17.58    3.15
   0   2   1   11.21    4.14
   0   2   1   17.58    6.02
   0  -2   1   15.83    6.37
   0  -2   1   15.41    3.22
   0   2   1   13.95    3.25
   0   2   1   22.17    3.85
   0   2   1   17.04    1.24
   0  -2   1   16.62    3.44
   0  -2  -1   13.79    2.52
   0   2  -1   17.13    3.18
   0   2  -1   15.35    5.83
   0  -2  -1   14.84    6.24
   0  -2  -1   20.54    3.15
   0   2  -1   14.30    3.25
   0  -2  -1   22.23    4.08
   0   2  -1    9.33    4.14
   0   2  -1   14.49    3.38
   0  -2  -1   14.81    2.23
   0   2   2    1.15    2.68
   0  -2   2    5.51    2.61
   0   2   2    3.82    3.28
   0  -2   2    6.08    3.38
   0   2   2    3.15    4.75
   0  -2   2   -2.55    4.81
   0   2   2    2.01    3.57
   0   2   2    2.07    1.27
   0  -2   2    4.65    3.89
   0  -2  -2   -1.34    4.20
   0  -2  -2   10.38    3.41
   0   2  -2   11.66    3.47
   0  -2  -2    3.54    2.96
   0   2  -2   -0.96    2.93
   0  -2  -2    1.91    5.83
   0   2  -2    7.26    6.08
   0   2  -2   -1.08    2.39
   0  -2  -2    0.86    1.50
   0   2   3  289.94    8.34
   0  -2   3  296.88    6.97
   0   2   3  302.04    9.14
   0  -2   3  308.95    9.65
   0   2   3  297.13    8.25
   0  -2   3  299.71    8.82
   0   2   3  312.96   13.41
   0  -2   3  308.09    8.44
   0  -2  -3  318.76    8.47
   0   2  -3  300.83    6.82
   0  -2  -3  305.10    9.04
   0   2  -3  300.92    9.46
   0   2  -3  282.48   11.72
   0  -2  -3  303.31    9.90
   0  -2  -3  295.22    5.32
   0   2  -3  301.85    8.25
   0   2   4  167.10    5.92
   0   2   4  172.20    9.55
   0  -2   4  168.79    7.01
   0   2   4  143.85    8.34
   0  -2   4  161.56    9.11
   0   2   4  155.96   10.38
   0  -2   4  156.18    9.11
   0  -2  -4  163.41    5.89
   0  -2  -4  167.64    6.21
   0   2  -4  161.02    6.69
   0   2  -4  157.45    6.18
   0  -2  -4  141.85   10.45
   0  -2  -4  153.44    2.64
   0   2  -4  167.58    6.18
   0   2   5  137.23    8.60
   0   2   5  142.45    6.34
   0  -2   5  143.18    9.62
   0   2   5  131.50    5.57
   0  -2   5  139.24    8.47
   0   2   5  132.99    6.50
   0  -2   5  153.60    6.37
   0  -2  -5  135.26    5.70
   0   2  -5  134.84    3.09
   0  -2  -5  142.71    9.01
   0   2  -5  138.15    6.53
   0   2  -5  125.32    9.04
   0  -2  -5  144.17    6.66
   0  -2  -5  143.82    2.68
   0   2  -5  139.87    6.27
   0  -2  -5  138.79    3.09
   0  -2   6    8.63    1.94
   0   2   6   13.89    3.76
   0  -2   6    9.87    2.26
   0   2   6    8.25    3.69
   0  -2   6   12.74    4.24
   0   2   6   12.48    3.31
   0  -2   6   18.31    5.89
   0   2   6   17.26    6.56
   0  -2   6   31.85    6.75
   0  -2  -6   10.06    5.89
   0   2  -6    8.25    2.29
   0   2  -6    9.90    3.18
   0  -2  -6    9.68    3.69
   0   2  -6   11.08    3.92
   0   2  -6   10.13    3.85
   0  -2  -6   13.31    4.08
   0  -2  -6   10.41    1.43
   0   2  -6   26.97    6.72
   0  -2  -6   12.74    1.85
   0  -2   7    9.24    2.10
   0   2   7    3.98    3.89
   0  -2   7    9.59    2.39
   0   2   7   18.47    5.73
   0  -2   7    5.51    4.08
   0  -2   7    5.13    5.67
   0   2   7   14.87    4.01
   0  -2   7    4.55    4.08
   0  -2  -7   16.91    3.76
   0   2  -7    9.46    2.39
   0   2  -7    6.40    3.22
   0  -2  -7   12.13    3.60
   0   2  -7   13.41    3.92
   0   2  -7   14.84    3.73
   0  -2  -7    3.89    4.14
   0   2  -7   11.15    6.94
   0  -2  -7   10.35    2.20
   0  -2   8  382.68    8.57
   0   2   8  374.62   15.80
   0  -2   8  386.15    9.17
   0   2   8  373.66   11.21
   0  -2   8  376.27   16.08
   0  -2   8  363.95   10.92
   0   2   8  378.60   11.97
   0  -2   8  366.75   12.23
   0  -2  -8  356.21   15.25
   0   2  -8  380.61    9.39
   0   2  -8  363.22   13.34
   0  -2  -8  376.72   14.87
   0   2  -8  353.09   15.38
   0   2  -8  385.19   15.54
   0  -2  -8  370.77   16.66
   0   2  -8  359.87   12.32
   0  -2  -8  365.51    8.95
   0  -2   9  291.78    5.86
   0   2   9  266.98   14.04
   0  -2   9  272.36    7.68
   0   2   9  267.93    8.92
   0  -2   9  306.98   14.20
   0  -2   9  269.20    9.30
   0   2   9  281.47   10.19
   0  -2   9  271.12   14.97
   0  -2  -9  273.03    9.87
   0   2  -9  272.80    8.12
   0   2  -9  285.92   11.50
   0  -2  -9  286.34    9.17
   0   2  -9  256.43    9.84
   0   2  -9  297.80   13.41
   0  -2  -9  268.69   10.76
   0   2  -9  281.24   10.70
   0  -2  -9  252.87    7.58
   0  -2  10  100.70    4.43
   0   2  10  104.04   10.03
   0  -2  10  101.18    4.94
   0   2  10   93.54    5.70
   0  -2  10   98.15    6.02
   0   2  10   96.66    6.56
   0  -2  10   96.53    7.07
   0  -2 -10   88.73    6.50
   0   2 -10   87.64    4.87
   0   2 -10   89.55    7.39
   0  -2 -10   87.17    8.66
   0   2 -10   80.99    9.11
   0   2 -10   90.35    9.33
   0  -2 -10   93.09   10.29
   0   2 -10  104.59    7.42
   0  -2 -10   88.85    5.06
   0  -2  11  166.75    5.96
   0   2  11  163.09   12.64
   0  -2  11  166.40    6.72
   0   2  11  153.12    6.88
   0  -2  11  165.76   11.97
   0  -2  11  165.45   11.18
   0   2  11  151.08    8.06
   0  -2  11  186.91   13.66
   0  -2 -11  153.69    8.15
   0   2 -11  141.02    9.08
   0  -2 -11  150.80    6.97
   0   2 -11  148.63   11.56
   0   2 -11  168.66   12.04
   0  -2 -11  159.14    8.57
   0   2 -11  180.99   14.17
   0  -2 -11  149.20    7.04
   0  -2  12   60.54    4.68
   0   2  12   60.57   10.57
   0  -2  12   58.18    5.25
   0   2  12   62.29    6.85
   0   2  12   62.23    5.35
   0  -2  12   71.94    9.59
   0  -2  12   66.66    5.89
   0   2  12   63.63    6.21
   0  -2  12   53.31    7.26
   0  -2 -12   60.03    6.27
   0   2 -12   43.95    7.29
   0  -2 -12   57.29    8.50
   0   2 -12   51.24    6.15
   0   2 -12   54.59    6.40
   0  -2 -12   48.89    6.88
   0   2 -12   63.85   11.69
   0  -2 -12   51.02    5.83
   0  -2  13   75.61    5.64
   0   2  13   83.09   11.88
   0  -2  13   74.65    6.18
   0   2  13   72.61    7.61
   0   2  13   78.76    5.83
   0  -2  13   87.36   11.37
   0  -2  13   74.49    6.56
   0   2  13   70.10    6.91
   0  -2  13   75.22    8.03
   0  -2 -13   60.13    7.04
   0   2 -13   79.46    8.63
   0  -2 -13   72.80    9.17
   0   2 -13   69.04    7.04
   0   2 -13   73.50    7.07
   0  -2 -13   68.63   11.24
   0  -2 -13   65.03    6.53
   0  -2  14    2.07    4.59
   0   2  14   13.28    9.97
   0  -2  14    1.62    3.18
   0   2  14   15.70    9.97
   0   2  14    6.97    4.36
   0  -2  14    4.33    5.57
   0  -2  14    7.74    5.29
   0   2  14   17.26    8.85
   0  -2 -14   20.03    8.76
   0   2 -14   -3.06    4.49
   0  -2 -14    2.83    7.48
   0   2 -14   -7.68    5.41
   0   2 -14   -0.35    5.83
   0  -2 -14   -3.41    5.96
   0   2 -14   -2.58    6.66
   0  -2 -14   -1.31    5.45
   0  -2  15  332.58   10.00
   0   2  15  315.54   14.90
   0  -2  15  328.60   10.99
   0   2  15  346.05   15.67
   0   2  15  332.58   12.01
   0  -2  15  322.68   14.11
   0  -2  15  328.06   19.14
   0   2  15  323.66   14.55
   0  -2  15  317.96   16.53
   0  -2 -15  322.45   14.24
   0   2 -15  285.92   12.04
   0  -2 -15  315.19   17.20
   0   2 -15  271.53   19.36
   0   2 -15  347.10   20.64
   0  -2 -15  286.27   15.13
   0   2 -15  288.03   15.00
   0  -2 -15  312.36   14.94
   0  -2  16   80.54    7.58
   0   2  16   88.25    9.01
   0  -2  16   81.82    8.25
   0   2  16   86.21   13.41
   0   2  16   98.54    9.94
   0  -2  16   72.52   11.72
   0   2  16   91.97    7.80
   0  -2  16   78.47    9.27
   0  -2 -16   83.50   12.07
   0   2 -16   66.11    6.53
   0  -2 -16   87.04    6.78
   0   2 -16   62.13   12.20
   0   2 -16   98.85    8.82
   0  -2 -16   75.83    8.98
   0   2 -16   60.03    9.30
   0  -2 -16   68.38    5.92
   0  -2  17   18.66    6.21
   0   2  17   17.74    7.10
   0  -2  17   19.65    6.97
   0   2  17   12.80    7.32
   0   2  17   18.82    8.15
   0  -2  17   16.88    9.81
   0   2  17   10.48   10.10
   0  -2 -17   13.44    6.50
   0   2 -17   12.55    8.41
   0  -2 -17   15.38    5.48
   0   2 -17   20.70   10.06
   0   2 -17   11.34    6.50
   0  -2 -17    9.46    6.94
   0  -2 -17    9.39    7.17
   0  -2  18    9.87    4.20
   0   2  18    6.88    7.20
   0  -2  18    1.62    7.77
   0   2  18    3.89   11.82
   0   2  18    9.49    5.22
   0  -2  18    7.04   10.45
   0   2  18   10.89    6.69
   0  -2  18   12.10    8.28
   0  -2 -18   11.02   10.38
   0   2 -18    4.90    8.73
   0  -2 -18    4.43    8.85
   0   2 -18    8.60    6.40
   0   2 -18    1.43   10.61
   0  -2 -18    0.64    7.32
   0  -2 -18    1.40    4.87
   0  -2  19   90.67   10.25
   0   2  19  105.10   15.83
   0  -2  19  102.58   11.11
   0   2  19   99.78   10.32
   0   2  19   91.18    7.96
   0  -2  19  104.49   14.49
   0   2  19  104.40   15.38
   0  -2 -19   89.97    9.11
   0   2 -19   87.48    8.09
   0  -2 -19   88.09   12.36
   0   2 -19   98.28    9.71
   0  -2 -19   89.40   10.83
   0   2 -19   97.48   10.96
   0  -2 -19   81.31   11.43
   0  -2  20   29.55    5.54
   0   2  20   22.01   13.89
   0  -2  20   28.63    6.43
   0   2  20   44.27    8.89
   0   2  20   43.03   10.19
   0  -2  20   32.20   11.97
   0   2  20   45.64    8.22
   0  -2  20   27.52   16.21
   0  -2 -20   38.38   12.58
   0   2 -20   47.39   10.25
   0  -2 -20   25.19   11.46
   0   2 -20   15.10    8.06
   0   2 -20   31.78   13.09
   0  -2 -20   31.75    9.49
   0   2 -20   27.83    9.33
   0  -2 -20   23.66    6.56
   0  -2  21   14.39    8.31
   0   2  21    8.28    8.38
   0  -2  21   11.08    5.92
   0   2  21   13.18    8.79
   0   2  21    1.02    9.55
   0  -2  21   -0.61    7.42
   0   2  21    3.60    8.73
   0  -2  21   12.90    9.94
   0  -2 -21    2.93    7.68
   0   2 -21   10.25   10.51
   0  -2 -21    3.31   10.92
   0   2 -21    9.75    7.52
   0  -2 -21   12.52   12.20
   0   2 -21   -5.29    9.52
   0  -2 -21   23.54    9.49
   0   2 -21   -0.51    8.98
   0  -2 -21    6.11    9.43
   0  -2  22   19.24    9.78
   0   2  22    1.43    9.24
   0  -2  22   16.72   10.92
   0   2  22   15.67    9.78
   0   2  22   21.78    6.66
   0  -2  22   16.21    8.25
   0   2  22   17.23   15.22
   0  -2 -22   13.25    8.54
   0   2 -22   23.06    7.39
   0  -2 -22   11.62    7.68
   0   2 -22   10.89   13.95
   0  -2 -22    2.61    8.85
   0   2 -22   17.20   16.15
   0  -2 -22   11.56   16.50
   0  -2 -22   22.39   10.45
   0  -3   0    0.03    3.95
   0   3   0   -2.20    2.61
   0   3   0   -3.85    4.43
   0  -3   0   -8.79    4.33
   0  -3   0   -1.50    3.73
   0   3   0    3.57    3.66
   0   3   0   -8.38    4.46
   0   3   0    2.23    2.71
   0  -3   0    1.62    1.88
   0  -3   1    4.75    3.63
   0   3   1    5.83    4.55
   0   3   1    5.51    4.30
   0  -3   1    1.69    4.55
   0  -3   1   -0.61    3.69
   0   3   1    1.05    3.66
   0   3   1    7.36    7.01
   0   3   1    4.14    2.29
   0  -3   1    5.83    3.66
   0  -3  -1    1.53    4.30
   0   3  -1   -1.21    3.76
   0   3  -1    5.61    4.49
   0  -3  -1    1.43    4.39
   0  -3  -1    0.51    5.99
   0   3  -1    0.22    6.27
   0   3  -1    1.34    4.68
   0  -3  -1   10.57    4.62
   0   3  -1    1.82    2.07
   0  -3  -1    4.30    2.61
   0  -3   2  140.54    5.67
   0   3   2  143.82    8.18
   0   3   2  143.22    7.20
   0  -3   2  146.85    7.58
   0  -3   2  134.17    6.59
   0   3   2  152.71    6.27
   0   3   2  142.04   11.21
   0   3   2  141.11    3.57
   0  -3   2  150.96    7.32
   0  -3  -2  147.29    5.57
   0   3  -2  143.47    5.89
   0   3  -2  144.68    7.26
   0  -3  -2  155.73    7.45
   0  -3  -2  150.92    9.59
   0   3  -2  144.33    9.33
   0   3  -2  136.24    7.90
   0  -3  -2  142.36    7.83
   0   3  -2  134.24    6.85
   0  -3  -2  147.83    3.92
   0  -3   3  184.71    6.05
   0   3   3  183.25    9.62
   0   3   3  179.33    8.12
   0  -3   3  171.08    8.44
   0  -3   3  173.15   10.61
   0   3   3  178.60   10.29
   0   3   3  174.65    8.31
   0   3   3  187.83    4.14
   0  -3   3  184.81    6.37
   0  -3  -3  175.80    8.92
   0   3  -3  191.62    6.27
   0   3  -3  180.51    8.25
   0  -3  -3  187.04   11.59
   0  -3  -3  179.01    7.13
   0   3  -3  178.54    7.10
   0   3  -3  182.33   12.96
   0  -3  -3  176.02   12.48
   0   3  -3  180.41    8.28
   0  -3  -3  179.49    3.79
   0  -3   4    5.83    2.68
   0   3   4   10.99    5.96
   0   3   4   -1.43    7.20
   0  -3   4    9.84    7.55
   0   3   4   -4.68    6.11
   0  -3   4   11.24    6.37
   0   3   4   14.87    4.68
   0  -3   4    8.41    3.44
   0  -3  -4    4.87    3.44
   0   3  -4    5.41    1.94
   0  -3  -4   13.89    6.91
   0   3  -4    8.66    7.42
   0   3  -4    6.88    4.08
   0  -3  -4    2.58    7.87
   0   3  -4    6.21    8.15
   0   3  -4    7.64    5.10
   0  -3  -4    5.03    1.27
   0   3   5   49.08    4.94
   0  -3   5   59.40    3.44
   0   3   5   51.40    8.38
   0  -3   5   58.31    9.14
   0   3   5   51.91    7.48
   0  -3   5   52.17    7.87
   0   3   5   55.64    9.33
   0  -3   5   55.45    7.52
   0  -3  -5   56.88    4.59
   0   3  -5   55.99    2.55
   0  -3  -5   50.86    5.41
   0   3  -5   51.69    8.95
   0   3  -5   50.89    5.16
   0  -3  -5   53.06    9.20
   0   3  -5   49.04    6.46
   0   3  -5   49.59    4.59
   0   3   6   10.67    6.88
   0  -3   6   11.21    2.52
   0   3   6   15.10    7.55
   0  -3   6   22.32    8.34
   0   3   6    7.90    4.14
   0  -3   6    6.31    4.36
   0   3   6    2.13    7.99
   0  -3   6    9.90    4.30
   0  -3  -6   13.98    6.43
   0   3  -6    7.52    2.77
   0  -3  -6    1.94    4.75
   0   3  -6    7.80    4.84
   0   3  -6    2.74    7.07
   0  -3  -6   11.15    5.19
   0   3  -6    6.91    6.53
   0   3   7  294.24   10.99
   0  -3   7  283.06    7.29
   0   3   7  297.36   10.89
   0  -3   7  300.51   16.91
   0   3   7  293.57   10.25
   0  -3   7  293.63   11.02
   0   3   7  300.54   11.78
   0  -3   7  295.19   10.83
   0  -3  -7  291.72   10.80
   0   3  -7  290.29    7.83
   0  -3  -7  296.98   15.54
   0   3  -7  285.03   16.08
   0   3  -7  292.45   15.41
   0  -3  -7  278.15   11.78
   0   3  -7  287.36   15.00
   0  -3   8    0.61    2.13
   0   3   8   -0.25    4.75
   0  -3   8    4.20    2.42
   0   3   8   -0.29    4.68
   0  -3   8    3.98    8.57
   0   3   8    6.34    4.14
   0  -3   8   -6.56    6.85
   0   3   8   -4.55    5.19
   0  -3   8   13.31    7.58
   0  -3  -8    2.83    7.32
   0   3  -8   -0.86    2.55
   0   3  -8   -3.09    6.46
   0  -3  -8    5.92    4.71
   0   3  -8    0.25    4.84
   0   3  -8    0.80    7.61
   0  -3  -8    4.20    5.45
   0  -3  -8    0.45    0.89
   0   3  -8    0.32    4.78
   0  -3  -8    0.00    0.99
   0  -3   9  139.55    4.27
   0   3   9  133.60   12.87
   0  -3   9  140.51    4.78
   0   3   9  132.74    8.12
   0  -3   9  137.01   13.38
   0   3   9  136.21   11.34
   0  -3   9  125.10    7.68
   0   3   9  137.20    8.63
   0  -3   9  138.85    8.60
   0  -3  -9  137.64    7.96
   0   3  -9  132.45    5.10
   0   3  -9  134.08   10.48
   0  -3  -9  140.41   12.01
   0   3  -9  132.90   12.74
   0   3  -9  155.13   12.29
   0  -3  -9  113.98   13.82
   0   3  -9  138.09    8.82
   0  -3  10    6.34    2.55
   0   3  10    4.08    9.27
   0  -3  10    4.84    2.71
   0   3  10   -0.25    5.13
   0  -3  10  -10.57    9.43
   0   3  10   10.25    4.84
   0  -3  10    8.54    5.06
   0   3  10    4.75    5.73
   0  -3  10    7.68    5.92
   0  -3 -10   13.82    8.63
   0   3 -10    7.45    2.99
   0   3 -10    8.18    7.20
   0  -3 -10    1.02    5.45
   0   3 -10    3.34    5.54
   0   3 -10    0.29    9.24
   0  -3 -10    9.65    6.11
   0  -3 -10    3.50    1.66
   0   3 -10    3.89    5.67
   0  -3 -10    3.89    1.94
   0  -3  11  119.62    4.71
   0   3  11  132.17    9.08
   0   3  11  122.58    7.77
   0  -3  11   96.97    9.33
   0   3  11  130.96   11.62
   0  -3  11  122.77    7.93
   0   3  11  127.71    9.17
   0  -3 -11  110.54    8.66
   0   3 -11  120.99   10.70
   0  -3 -11  130.70   12.77
   0   3 -11  106.31   13.34
   0   3 -11  123.60    8.41
   0  -3 -11  126.08   13.98
   0   3 -11  126.88    9.24
   0  -3  12    3.69    2.93
   0   3  12   13.18    6.27
   0  -3  12    2.99    3.15
   0   3  12    2.13    5.10
   0  -3  12   -7.77    6.02
   0   3  12   -2.42    5.06
   0  -3  12    2.64    8.50
   0   3  12   13.03    9.46
   0  -3  12    9.52    6.27
   0  -3 -12    1.97    5.64
   0   3 -12    3.41    4.55
   0  -3 -12    1.27    5.29
   0   3 -12   -4.78    9.08
   0   3 -12    8.50    5.83
   0  -3 -12    2.68    6.24
   0  -3 -12    1.69    2.42
   0   3 -12   14.94    6.43
   0  -3 -12    0.96    2.77
   0  -3  13   60.16    3.25
   0   3  13   85.13    8.76
   0  -3  13   60.86    5.10
   0   3  13   75.32    7.74
   0   3  13   76.53   10.29
   0  -3  13   73.57    8.06
   0   3  13   73.85    7.01
   0  -3  13   63.54    6.75
   0   3  13   64.97   12.29
   0  -3  13   73.31    8.73
   0  -3 -13   71.37    7.26
   0   3 -13   60.13    6.27
   0  -3 -13   77.04    7.17
   0   3 -13   64.36    7.87
   0   3 -13   75.89    8.15
   0  -3 -13   64.78    8.41
   0   3 -13   64.71    8.22
   0  -3  14   41.21    2.99
   0   3  14   43.44    7.48
   0  -3  14   36.34    4.94
   0   3  14   45.67    7.64
   0   3  14   44.11   10.03
   0  -3  14   48.15    7.55
   0  -3  14   38.92    6.66
   0   3  14   34.08   11.34
   0  -3 -14   48.12    6.94
   0   3 -14   41.27    5.99
   0  -3 -14   42.10    6.72
   0   3 -14   37.13    7.61
   0   3 -14   43.50   11.31
   0  -3 -14   35.06   12.93
   0   3 -14   48.09    7.80
   0  -3 -14   30.70    4.81
   0  -3  15    4.81    2.48
   0   3  15    3.22    6.85
   0  -3  15    5.89    4.55
   0   3  15    7.39   11.15
   0   3  15   -8.50    8.82
   0  -3  15   15.83   11.21
   0  -3  15    0.19    6.37
   0   3  15   -0.96    6.37
   0  -3  15   11.53    7.32
   0  -3 -15  -11.88    9.87
   0   3 -15    4.49    5.16
   0  -3 -15    1.37    9.24
   0   3 -15    0.67    6.50
   0   3 -15   -2.29   10.25
   0  -3 -15    2.83   10.67
   0  -3 -15    6.15    4.43
   0  -3  16   15.32    3.12
   0   3  16   19.11   12.48
   0  -3  16   15.25    5.45
   0   3  16   17.32    7.90
   0   3  16   26.08    5.83
   0  -3  16   29.87   13.03
   0  -3  16   32.10   10.67
   0   3  16   29.97    7.36
   0  -3  16   26.02    8.76
   0  -3 -16   21.02    6.97
   0   3 -16   12.55    9.46
   0  -3 -16   30.83   10.32
   0   3 -16   17.96   11.05
   0   3 -16   21.69    7.55
   0  -3 -16   14.01    7.77
   0  -3 -16   15.76    5.35
   0   3 -16   21.05    7.96
   0  -3  17    6.85    5.19
   0   3  17   16.34   12.26
   0  -3  17    0.86    3.57
   0   3  17    0.03   14.24
   0   3  17    1.97    5.48
   0  -3  17   17.77    7.39
   0  -3  17   -3.82   11.08
   0   3  17    6.02   11.37
   0  -3 -17   11.69   10.45
   0   3 -17   -0.38    8.98
   0  -3 -17    2.58    9.90
   0   3 -17   14.94   10.80
   0   3 -17    0.76    7.36
   0  -3 -17    1.08    7.61
   0  -3 -17    6.69    5.89
   0  -3  18   15.19    6.11
   0   3  18   26.02   13.54
   0  -3  18   16.27    7.17
   0   3  18   35.41    9.27
   0   3  18   22.04    6.15
   0  -3  18   22.17    8.31
   0  -3  18   24.68   11.62
   0   3  18   17.58    7.87
   0  -3  18   27.23   10.03
   0  -3 -18   16.85    7.64
   0   3 -18   31.82    6.59
   0  -3 -18   26.59   11.02
   0   3 -18   17.96   12.42
   0   3 -18   22.83   13.15
   0  -3 -18    6.34    9.04
   0  -3 -18   18.12    4.68
   0   3  19   47.61   15.76
   0   3  19   49.52   10.54
   0   3  19   42.29   12.13
   0  -3  19   68.15   13.47
   0   3  19   41.37    8.79
   0  -3 -19   50.38    8.73
   0   3 -19   52.68    7.32
   0  -3 -19   39.55   12.39
   0   3 -19   46.50   13.79
   0   3 -19   43.57    9.62
   0  -3 -19   53.69   10.80
   0  -3 -19   32.32    8.41
   0   3  20    9.43    9.30
   0   3  20   -8.60   14.65
   0   3  20    3.18   10.48
   0  -3  20   26.59   12.07
   0   3  20    1.34   13.50
   0  -3 -20   -7.20    7.83
   0   3 -20    2.48   10.73
   0  -3 -20   14.81   11.88
   0   3 -20   -3.50   12.74
   0   3 -20   22.17   13.25
   0  -3 -20   18.73    9.65
   0   3 -20    5.89    8.98
   0  -4   0  389.40   11.85
   0   4   0  386.15   15.41
   0   4   0  390.83   16.37
   0  -4   0  389.75   16.91
   0  -4   0  381.37   14.52
   0   4   0  397.17   14.94
   0   4   0  389.97   16.72
   0   4   0  371.53    9.39
   0  -4   0  367.01   12.23
   0  -4   1  802.10   25.99
   0   4   1  778.22   28.73
   0   4   1  762.01   27.80
   0  -4   1  741.85   28.31
   0  -4   1  719.01   24.71
   0   4   1  756.78   25.32
   0   4   1  751.91   28.73
   0   4   1  754.68   20.48
   0  -4   1  743.31   24.27
   0  -4  -1  762.90   26.69
   0   4  -1  800.86   21.94
   0   4  -1  756.43   35.83
   0  -4  -1  764.40   36.37
   0  -4  -1  740.57   25.32
   0   4  -1  784.91   25.67
   0   4  -1  781.43   28.95
   0   4  -1  713.60   22.90
   0  -4  -1  744.36   21.21
   0  -4   2   43.54    5.38
   0   4   2   41.59    7.87
   0   4   2   48.25    6.78
   0  -4   2   46.34    7.42
   0   4   2   43.12    7.36
   0   4   2   41.62    2.99
   0  -4   2   49.04    6.34
   0  -4  -2   47.52    4.52
   0   4  -2   43.76    5.76
   0   4  -2   37.45   11.66
   0  -4  -2   33.44    7.32
   0  -4  -2   37.32    6.46
   0   4  -2   38.60    6.46
   0   4  -2   43.85    3.69
   0  -4  -2   40.10    3.47
   0  -4   3   10.00    4.20
   0   4   3    9.27    6.82
   0   4   3   18.82    9.71
   0  -4   3    3.79   10.67
   0  -4   3  -11.97    8.69
   0   4   3    8.28    8.57
   0   4   3    1.62    6.34
   0   4   3    7.61    1.62
   0  -4   3   12.45    5.99
   0  -4  -3    9.01    6.43
   0   4  -3   11.50    4.36
   0   4  -3    6.43    6.11
   0  -4  -3    4.43    6.43
   0  -4  -3    4.49    5.13
   0   4  -3    4.46    5.32
   0   4  -3    0.86   10.38
   0  -4  -3    4.04   10.70
   0   4  -3    3.63    3.25
   0  -4  -3    7.23    1.88
   0  -4   4    2.17    3.89
   0   4   4    6.24    7.26
   0   4   4   20.03    9.43
   0  -4   4    1.43   10.19
   0  -4   4    8.06    5.32
   0   4   4    7.36    5.16
   0   4   4    0.13    6.46
   0  -4   4    2.64    6.53
   0  -4  -4    7.42    4.30
   0   4  -4    6.88    4.11
   0   4  -4    2.23    9.65
   0  -4  -4    5.54    9.71
   0   4  -4    1.08    5.51
   0   4  -4    0.67    6.43
   0  -4  -4   -1.05    6.50
   0   4  -4    7.01    3.63
   0  -4   5   43.79    4.33
   0   4   5   46.05    6.15
   0   4   5   47.01    6.91
   0  -4   5   52.74    7.74
   0   4   5   49.01    6.24
   0  -4   5   37.74    6.24
   0   4   5   49.39    7.61
   0  -4   5   45.06    8.22
   0  -4  -5   35.54    8.60
   0   4  -5   45.25    3.18
   0   4  -5   49.39    7.10
   0  -4  -5   49.97    7.23
   0   4  -5   44.84    6.56
   0  -4  -5   39.24    7.68
   0   4  -5   53.41    7.99
   0   4  -5   44.17    7.90
   0  -4   6   20.19    2.32
   0   4   6   19.43    9.36
   0   4   6   24.68    6.46
   0  -4   6   18.34    7.32
   0   4   6   32.48    5.92
   0  -4   6   20.67    5.86
   0   4   6   21.18    6.97
   0  -4   6   26.11    5.25
   0  -4  -6   25.35    5.41
   0   4  -6   24.36    4.01
   0   4  -6   14.55    6.82
   0  -4  -6   31.72   10.41
   0   4  -6   20.61    6.31
   0  -4  -6   15.32    7.52
   0   4  -6   19.43   12.45
   0   4  -6   25.73    5.06
   0  -4   7   23.41    3.22
   0   4   7   25.76    6.02
   0   4   7   27.71    6.62
   0  -4   7   15.86    7.52
   0   4   7   16.82    9.39
   0  -4   7   20.22    9.75
   0   4   7   16.21    7.13
   0  -4   7   28.66    5.57
   0  -4  -7    2.83    9.08
   0   4  -7   17.99    3.69
   0   4  -7   16.40    6.85
   0  -4  -7   26.24    6.72
   0   4  -7   24.55    6.50
   0  -4  -7   13.12   12.45
   0   4  -7   16.59    7.90
   0   4   8   43.47    6.59
   0   4   8   35.13    7.04
   0  -4   8   33.41    8.41
   0   4   8   37.99    6.46
   0  -4   8   37.68    6.78
   0   4   8   28.95    7.74
   0  -4   8   50.06    9.97
   0  -4  -8   35.89    6.40
   0   4  -8   31.75    3.76
   0   4  -8   36.11    6.27
   0  -4  -8   49.43   11.02
   0   4  -8   46.31    7.68
   0   4  -8   38.50   10.92
   0  -4  -8   25.16    8.06
   0   4  -8   33.34    7.96
   0   4  -8   38.98    6.05
   0   4   9   78.06   12.55
   0   4   9   76.91    7.99
   0  -4   9   75.70   14.11
   0   4   9   83.41   11.56
   0  -4   9   64.71   11.46
   0   4   9   78.66    8.31
   0  -4   9   88.63   11.62
   0  -4  -9   68.98    7.48
   0   4  -9   73.98   10.86
   0  -4  -9   71.85    8.18
   0   4  -9   79.65    9.08
   0   4  -9   79.59   12.96
   0  -4  -9   92.71   14.52
   0   4  -9   66.47    7.39
   0  -4  10   13.18    2.45
   0  -4  10   10.99    2.61
   0   4  10    9.84    6.88
   0   4  10   29.65   10.35
   0  -4  10   18.85   11.85
   0   4  10   21.47    6.05
   0  -4  10    7.10    6.21
   0   4  10   13.54   10.64
   0  -4  10   10.06    6.46
   0  -4 -10   13.12    9.49
   0   4 -10   12.23    2.61
   0   4 -10    2.93    9.04
   0  -4 -10   25.06   10.45
   0   4 -10   19.71    6.34
   0  -4 -10    3.41    7.77
   0   4 -10   18.95    6.08
   0  -4  11    7.13    2.23
   0   4  11   10.64    6.59
   0  -4  11    4.65    2.42
   0   4  11   28.12    9.81
   0  -4  11   14.84    7.39
   0   4  11   11.34    9.27
   0  -4  11    6.11    9.62
   0   4  11    1.27   11.11
   0  -4  11    9.62    6.75
   0  -4 -11   11.05    6.08
   0   4 -11    4.62    2.48
   0   4 -11    9.87    5.64
   0  -4 -11   13.18    6.75
   0   4 -11   14.75    6.85
   0   4 -11   10.16    6.46
   0  -4 -11    9.08   11.40
   0  -4  12    1.43    2.20
   0   4  12    0.03    7.29
   0  -4  12    2.90    2.26
   0   4  12   -0.99    9.68
   0  -4  12   -4.33    7.29
   0   4  12    3.47    5.86
   0  -4  12   -2.52    6.21
   0   4  12   14.11   10.99
   0  -4 -12  -10.51    9.75
   0   4 -12    4.36    5.22
   0  -4 -12    0.64    6.66
   0   4 -12    2.39    6.53
   0   4 -12   -0.35    6.21
   0  -4 -12    8.44    7.20
   0  -4  13    3.85    2.36
   0   4  13    6.94    7.45
   0  -4  13    6.15    2.39
   0   4  13    6.34    6.21
   0  -4  13   12.13    7.48
   0   4  13   -2.90    6.21
   0  -4  13    3.15    6.78
   0   4  13   14.94    7.48
   0  -4 -13    2.55    6.50
   0   4 -13   11.50    5.70
   0  -4 -13    2.71   10.83
   0   4 -13    0.48   11.27
   0   4 -13   10.22   10.99
   0  -4 -13    1.75    7.58
   0   4  14   80.29   10.41
   0   4  14   90.22    8.89
   0   4  14   82.99   13.28
   0  -4  14   76.72   13.44
   0   4  14   87.13   10.06
   0  -4  14   76.02   10.38
   0  -4 -14   69.49    8.82
   0   4 -14   73.34   12.26
   0  -4 -14   79.40   14.01
   0   4 -14   81.37   15.10
   0   4 -14   95.76   14.84
   0  -4 -14   69.94   16.21
   0   4  15   32.36    8.57
   0   4  15   29.33    7.10
   0  -4  15   20.83    8.98
   0   4  15   24.20    7.42
   0  -4  15   29.81   11.50
   0   4  15   45.99   12.71
   0  -4 -15   32.36   12.13
   0   4 -15   22.10   10.70
   0  -4 -15   29.65   12.39
   0   4 -15   17.77   13.50
   0   4 -15   18.82    8.57
   0  -4 -15   12.58    9.43
   0   4  16   21.91    9.11
   0   4  16    6.21    9.43
   0   4  16   44.97   11.82
   0  -4  16   29.33    9.39
   0   4  16   27.39    7.68
   0  -4  16   32.64    7.93
   0   4  16   30.73   13.57
   0  -4 -16   24.75    8.44
   0   4 -16   27.04    7.13
   0  -4 -16   33.95    8.38
   0   4 -16   36.15    9.17
   0   4 -16   34.52    8.73
   0  -4 -16   32.61   10.48
   0   4  17  118.12   12.74
   0   4  17   95.67   19.17
   0   4  17  127.55   16.34
   0  -4  17  119.30   14.49
   0   4  17  100.61   10.64
   0  -4  17  115.80   10.89
   0   4  17  106.66   11.31
   0  -4  17  103.22   13.69
   0  -4 -17  100.54   17.68
   0   4 -17  104.01   10.51
   0  -4 -17  115.80   11.34
   0   4 -17   86.24   12.42
   0   4 -17  118.06   17.77
   0  -4 -17  103.25   14.68
   0   4  18   22.74   10.10
   0   4  18   15.25   11.27
   0   4  18   11.18   12.74
   0  -4  18   27.10   16.88
   0   4  18   17.58   12.74
   0  -4  18   12.13    8.41
   0   4  18   14.24    9.20
   0  -4 -18   21.11    9.94
   0   4 -18   34.08   11.78
   0  -4 -18   23.76    8.34
   0   4 -18   16.05    9.59
   0   4 -18   17.36    9.65
   0  -4 -18   24.36   17.90
   0   4 -18    8.18    9.87
   0  -5   0    1.15    3.89
   0   5   0    8.89    6.27
   0   5   0    5.99    6.59
   0  -5   0   -2.29   11.78
   0  -5   0    1.88    6.08
   0   5   0    2.48    9.59
   0   5   0    5.89   12.13
   0   5   0    1.78    3.98
   0  -5   0    1.56    2.83
   0  -5   1   28.41    6.31
   0   5   1   26.88    7.77
   0   5   1   11.02    7.58
   0  -5   1   21.08    7.93
   0  -5   1   30.38   10.35
   0   5   1   13.22   10.51
   0   5   1   24.71    8.06
   0   5   1   23.34    2.42
   0  -5   1   29.65    5.76
   0  -5  -1   30.41    7.42
   0   5  -1   26.62    7.01
   0   5  -1   15.25   11.82
   0  -5  -1   22.04    8.12
   0  -5  -1   23.38    6.53
   0   5  -1   28.03    6.56
   0   5  -1   21.43   12.87
   0   5  -1   22.36    3.31
   0  -5  -1   20.99    4.59
   0  -5   2   17.45    5.67
   0   5   2    8.73    7.93
   0   5   2   21.18   11.27
   0  -5   2   21.34   12.39
   0  -5   2   15.96    6.24
   0   5   2    9.81    6.40
   0   5   2    8.50    7.42
   0   5   2    8.79    2.61
   0  -5   2   16.50    5.86
   0  -5  -2    4.68    7.13
   0   5  -2   13.06    3.73
   0   5  -2   10.99    7.39
   0  -5  -2   17.42    7.99
   0  -5  -2   13.82    6.11
   0   5  -2   15.13    6.50
   0   5  -2   15.83    7.83
   0   5  -2    6.21    5.35
   0  -5  -2    5.64    3.12
   0  -5   3    6.85    5.51
   0   5   3   12.61    8.38
   0   5   3   10.67    6.75
   0  -5   3   10.22    7.83
   0  -5   3   -7.80    6.53
   0   5   3   13.15    6.69
   0   5   3    6.24   11.85
   0  -5   3    0.83    6.46
   0  -5  -3    6.78    4.71
   0   5  -3    7.45    5.57
   0   5  -3    6.94   11.66
   0  -5  -3   -3.85   12.55
   0   5  -3   13.34   10.51
   0   5  -3    7.99    7.99
   0   5  -3    6.18    5.83
   0  -5   4   98.03    5.10
   0   5   4  100.38    8.09
   0   5   4   96.21    9.87
   0  -5   4  100.80   10.96
   0   5   4  101.85   13.31
   0   5   4   82.58   15.73
   0  -5   4   99.71   10.03
   0  -5  -4   97.42    7.32
   0   5  -4  110.35    7.61
   0   5  -4   95.86   10.06
   0  -5  -4  100.35   10.10
   0   5  -4   94.84   13.85
   0   5  -4   92.83   16.40
   0   5  -4   96.69    9.59
   0  -5   5    8.66    4.46
   0   5   5    9.46    5.64
   0   5   5    1.88   10.86
   0  -5   5   14.78   12.68
   0  -5   5  -11.11    6.40
   0   5   5   -3.25    6.46
   0   5   5   -3.31    7.99
   0  -5   5    8.95    7.99
   0  -5  -5   10.00    8.44
   0   5  -5    5.51    4.81
   0   5  -5    7.39   11.69
   0  -5  -5    7.90   11.91
   0   5  -5    7.61    6.59
   0   5  -5    4.81    7.77
   0  -5  -5   -0.35    8.38
   0   5  -5    0.99    4.46
   0  -5   6   53.50    5.57
   0   5   6   68.28   12.29
   0   5   6   68.31   13.79
   0  -5   6   69.43   10.22
   0  -5   6   45.32   13.25
   0   5   6   55.73   12.48
   0   5   6   64.65    9.78
   0  -5   6   84.59   10.57
   0  -5  -6   65.16    6.94
   0   5  -6   59.11    6.40
   0   5  -6   68.73    9.43
   0  -5  -6   80.64    9.52
   0   5  -6   74.55    8.44
   0   5  -6   68.12   16.34
   0  -5  -6   58.54   16.21
   0   5  -6   59.33   10.70
   0  -5   7   23.09    4.30
   0   5   7   28.44    7.10
   0   5   7   44.94    7.71
   0  -5   7   25.76    9.01
   0  -5   7   27.10    7.74
   0   5   7   13.41    7.36
   0   5   7   28.41    8.28
   0  -5   7   36.66    9.36
   0  -5  -7   27.17    6.24
   0   5  -7   24.87    4.68
   0   5  -7   19.04   12.96
   0  -5  -7   29.71    8.47
   0   5  -7   -8.12   12.07
   0   5  -7   23.69    9.65
   0  -5  -7   14.71    9.49
   0   5  -7   41.43    9.17
   0   5   8   44.62    7.64
   0   5   8   42.04    8.25
   0  -5   8   49.43   15.86
   0   5   8   44.62    7.71
   0  -5   8   39.75    7.77
   0   5   8   44.33   14.62
   0  -5   8   52.68   11.21
   0  -5  -8   51.18   11.21
   0   5  -8   43.34    9.04
   0  -5  -8   41.40   14.43
   0   5  -8   52.58   12.87
   0   5  -8   27.36    9.04
   0  -5  -8   36.02    9.84
   0   5  -8   33.85   10.61
   0   5   9   11.82   10.80
   0   5   9    9.36   11.08
   0  -5   9   -2.71   13.50
   0  -5   9    2.71    6.62
   0   5   9   -2.90    6.66
   0   5   9   -9.84   12.13
   0  -5   9    0.48    6.43
   0  -5  -9   -0.57    6.21
   0   5  -9   -2.48   10.22
   0   5  -9   -1.15    7.45
   0  -5  -9    2.80    7.83
   0   5  -9    4.81    7.01
   0  -5  -9    1.50    8.50
   0   5  -9    8.63    8.12
   0   5  -9    1.02    5.67
   0   5  10  136.97   11.24
   0   5  10  123.73   16.56
   0  -5  10  136.85   12.71
   0   5  10  120.67   16.02
   0  -5  10   92.74   15.41
   0   5  10  116.53   11.85
   0  -5  10  123.76   10.64
   0  -5 -10  118.50   10.57
   0   5 -10  116.05    9.94
   0   5 -10  134.33   17.10
   0  -5 -10  126.37   18.15
   0   5 -10  115.51   11.02
   0  -5 -10  139.30   19.87
   0   5 -10  119.30   19.11
   0   5 -10  119.90    9.49
   0   5  11    2.01    7.99
   0   5  11    4.08    7.48
   0  -5  11    2.90    8.73
   0   5  11   15.83    7.17
   0  -5  11   -3.60    7.01
   0   5  11   -3.38    8.25
   0  -5  11   15.25    7.61
   0  -5 -11   15.51   11.66
   0   5 -11   18.66    6.85
   0   5 -11    5.51   12.93
   0  -5 -11   10.00   12.99
   0   5 -11    4.27   12.61
   0  -5 -11   -0.99    9.24
   0   5  12   10.70    8.82
   0   5  12   17.32    7.45
   0  -5  12    1.50   15.29
   0   5  12   -5.92   11.72
   0  -5  12    0.64   11.85
   0   5  12   11.15    8.34
   0  -5 -12   -1.21    7.01
   0   5 -12    4.27   10.76
   0   5 -12   -3.22    8.28
   0  -5 -12    4.04    8.47
   0   5 -12   13.85   13.03
   0  -5 -12   27.99   14.65
   0   5  13    2.83   13.28
   0   5  13   -8.12   11.82
   0  -5  13   10.41    9.84
   0   5  13   -6.59    7.26
   0  -5  13    0.73    7.52
   0   5  13    7.90   13.31
   0  -5 -13   -2.74    7.23
   0   5 -13   -5.06    7.39
   0   5 -13    9.08    8.82
   0  -5 -13   10.96    8.54
   0   5 -13    9.62    7.90
   0  -5 -13   -3.47    8.95
   0   5  14   35.96   14.97
   0   5  14   14.30   14.33
   0  -5  14   13.09   10.73
   0   5  14   11.59    8.15
   0  -5  14   22.71    8.25
   0   5  14   34.43    9.55
   0  -5  14   15.19   10.06
   0  -5 -14   14.39   12.93
   0   5 -14   18.38    8.06
   0   5 -14   22.74   15.57
   0  -5 -14   12.45    9.36
   0   5 -14   -2.07    9.14
   0  -5 -14    8.18   10.19
   0  -6   0   34.27    6.11
   0   6   0   40.70    9.55
   0  -6   0   57.48   13.63
   0   6   0   52.39   14.27
   0   6   0   45.10   16.72
   0  -6   1   25.03    8.12
   0   6   1   22.48    9.39
   0   6   1   12.58    8.85
   0  -6   1   35.48   10.29
   0  -6   1   11.43    7.99
   0   6   1   35.10    8.47
   0   6   1   16.56    9.97
   0  -6  -1   22.01    5.89
   0   6  -1   23.44    8.92
   0   6  -1   17.68    8.98
   0  -6  -1   21.05   10.51
   0  -6  -1   17.61    7.93
   0   6  -1   20.67    8.66
   0   6  -1   16.31   10.22
   0  -6   2   99.14   10.76
   0   6   2  133.79   12.80
   0  -6   2  121.02   10.80
   0   6   2  126.18   11.08
   0   6   2  117.07   13.09
   0  -6  -2  106.43    8.50
   0   6  -2  116.78   11.69
   0   6  -2  121.66   17.71
   0   6  -2  120.03   13.79
   0  -6   3    1.53    7.10
   0   6   3   -3.09    8.22
   0  -6   3    9.39    9.59
   0  -6   3   -2.10   11.88
   0   6   3   19.52   12.26
   0   6   3   17.23   14.81
   0  -6   3    5.19    8.60
   0  -6  -3    5.89    9.08
   0   6  -3   -1.08    8.85
   0  -6  -3    3.89    9.36
   0   6  -3    2.01   12.87
   0   6  -3  -30.13   15.99
   0   6   4    0.32    6.40
   0   6   4   22.39   13.73
   0  -6   4   -0.64   15.67
   0  -6   4    3.15    7.48
   0   6   4   -3.25    7.93
   0   6   4    1.27    9.14
   0  -6   4   -3.34    9.08
   0   6  -4    8.03   14.30
   0   6  -4   12.45    7.64
   0   6  -4    8.18    9.36
   0   6  -4   -1.69    7.74
   0   6   5    9.11    7.07
   0   6   5    0.45    8.69
   0  -6   5   15.54   10.45
   0  -6   5   12.13   12.36
   0   6   5   13.09   13.06
   0   6   5   11.75    9.46
   0  -6   5   11.72    9.68
   0   6  -5   24.55    9.46
   0  -6  -5   16.94    9.84
   0   6  -5    4.30   13.73
   0   6  -5   12.64   15.25
   0   6  -5   13.38    8.47
   0   6   6    4.59    8.92
   0  -6   6   -5.38   10.06
   0  -6   6   -2.83    7.80
   0   6   6    1.97    8.31
   0   6   6   -7.80   15.10
   0  -6   6   11.21    6.46
   0  -6  -6   11.59    6.62
   0   6  -6    7.07    9.20
   0  -6  -6    1.82   10.19
   0   6  -6    5.19    8.54
   0   6  -6   -2.07   10.03
   0   6  -6   10.70    5.29
   0   6   7   16.47    8.57
   0   6   7   23.44   15.38
   0  -6   7    4.90   17.52
   0  -6   7    6.37   13.47
   0   6   7   17.01   14.08
   0   6   7   24.49   10.13
   0  -6   7   19.24    7.52
   0  -6  -7   27.23    7.36
   0   6  -7   21.43   16.08
   0  -6  -7   29.33   16.27
   0   6  -7   28.38    9.43
   0   6  -7   22.64   16.88
   0   6  -7   24.01    6.31
   0   6   8   54.71   10.16
   0   6   8   59.71   10.13
   0  -6   8   29.33   12.45
   0   6   8   42.99   10.96
   0  -6   8   30.86    8.85
   0  -6  -8   40.00   13.22
   0   6  -8   34.24    9.17
   0   6  -8   35.29   10.89
   0  -6  -8   50.48   11.11
   0   6  -8   46.94   15.86
   1   0 -23   -1.91    6.50
   1   0 -23   -0.80    9.46
   1   0 -23    3.34   11.27
   1   0 -23    5.51    8.79
   1   0 -23    2.32    7.90
  -1   0  23   -1.78    7.39
  -1   0  23    2.55    7.48
  -1   0  23   10.22    8.31
  -1   0  23   -1.08    7.71
  -1   0  23  -14.97   14.49
   1   0 -22   44.87   11.66
   1   0 -22   33.76    7.29
   1   0 -22   34.33    8.22
   1   0 -22   60.51   10.22
   1   0 -22   53.18   14.78
  -1   0  22   74.43   13.25
  -1   0  22   83.76   13.69
  -1   0  22   51.02    6.56
  -1   0  22   58.92   13.76
  -1   0  22   57.20   10.22
   1   0 -21   12.64    9.36
   1   0 -21   13.31   10.32
   1   0 -21    4.24   13.28
   1   0 -21    4.04    7.04
  -1   0  21    7.77    6.75
  -1   0  21    0.48    6.88
  -1   0  21   10.13    7.48
  -1   0  21   -1.62   11.08
  -1   0  21   -5.67   12.10
   1   0 -20   91.08    7.87
   1   0 -20   85.41    7.23
   1   0 -20   64.33    8.76
   1   0 -20   91.59   10.06
   1   0 -20   91.75    9.24
  -1   0  20  105.67   12.90
  -1   0  20   90.76    9.17
  -1   0  20   75.86    6.66
  -1   0  20   90.70    9.27
  -1   0  20  112.64   15.10
   1   0 -19    3.41    8.12
   1   0 -19    2.87    7.36
   1   0 -19    1.97    8.25
   1   0 -19    0.99    6.62
   1   0 -19   11.62    9.87
  -1   0  19    0.22    9.39
  -1   0  19   -1.08    9.55
  -1   0  19   -1.53    6.53
  -1   0  19   11.43    9.87
  -1   0  19   -5.19    6.82
   1   0 -18    6.27    7.77
   1   0 -18    0.99    6.85
   1   0 -18   -3.66    7.48
   1   0 -18   10.51   10.70
   1   0 -18  -25.16   10.41
  -1   0  18   -2.83    5.57
  -1   0  18    2.48    5.73
  -1   0  18    7.17    5.92
  -1   0  18    2.64    6.15
  -1   0  18  -20.38   10.89
   1   0 -17   -0.22    4.68
   1   0 -17   -4.14    4.17
   1   0 -17   -1.27    4.68
   1   0 -17   11.08    9.97
   1   0 -17   15.38    5.76
  -1   0  17    6.05    8.15
  -1   0  17    0.57    5.45
  -1   0  17    0.29    3.66
  -1   0  17    5.92    6.08
  -1   0  17   13.85    6.11
   1   0 -16  170.64   11.59
   1   0 -16  124.65    9.87
   1   0 -16  119.46   11.56
   1   0 -16  150.10    9.94
   1   0 -16  168.63    9.39
  -1   0  16  143.50    9.08
  -1   0  16  165.96   14.24
  -1   0  16  104.20   18.85
   1   0 -15   -3.28    6.72
   1   0 -15    0.67    3.44
   1   0 -15   -0.86    4.11
   1   0 -15    5.19    5.35
   1   0 -15   -0.45    8.09
  -1   0  15   -7.42    7.26
  -1   0  15   -1.11    7.64
  -1   0  15    2.32    3.12
  -1   0  15   -3.12    5.13
  -1   0  15    3.66    5.25
   1   0 -14   34.90    4.62
   1   0 -14   31.50    6.11
   1   0 -14   27.90    4.52
   1   0 -14   33.85    9.39
   1   0 -14   38.89    5.73
  -1   0  14   47.83    4.81
  -1   0  14   37.90    5.22
  -1   0  14   39.33    5.51
  -1   0  14   31.40    5.48
  -1   0  14   36.53    5.76
   1   0 -13   -1.15    3.63
   1   0 -13    3.85    2.96
   1   0 -13   -6.69    5.48
   1   0 -13   -0.22    4.68
   1   0 -13    2.64    4.33
  -1   0  13    5.70    5.99
  -1   0  13    3.69    4.01
  -1   0  13    5.32    4.27
  -1   0  13   -4.90    7.01
  -1   0  13   10.48    6.85
   1   0 -12  237.80   11.18
   1   0 -12  244.71    7.45
   1   0 -12  235.22    8.28
   1   0 -12  245.29    9.43
   1   0 -12  248.76    9.17
  -1   0  12  270.57    8.63
  -1   0  12  274.49   12.20
  -1   0  12  253.25    6.78
  -1   0  12  248.57    9.24
  -1   0  12  263.82    9.59
   1   0 -11    2.32    5.13
   1   0 -11   -2.29    3.95
   1   0 -11    1.75    4.62
   1   0 -11   -1.56    6.34
   1   0 -11    5.48    5.99
  -1   0  11    0.89    3.28
  -1   0  11    4.43    5.61
  -1   0  11    3.69    3.66
  -1   0  11   -1.24    3.79
  -1   0  11   -4.04    6.08
   1   0 -10  318.69    9.65
   1   0 -10  318.76    8.09
   1   0 -10  335.54   12.07
   1   0 -10  315.35   10.32
   1   0 -10  359.40   14.11
  -1   0  10  340.99    9.49
  -1   0  10  333.57    9.97
  -1   0  10  345.96    7.87
  -1   0  10  338.15   14.11
  -1   0  10  343.76   10.45
   1   0  -9    1.05    2.99
   1   0  -9    5.41    3.66
   1   0  -9   -3.18    2.74
   1   0  -9   -2.42    3.60
   1   0  -9  -10.25    5.76
  -1   0   9    1.59    2.99
  -1   0   9    1.59    3.31
  -1   0   9    0.51    2.10
  -1   0   9  -13.85    6.05
  -1   0   9   -6.50    5.76
   1   0  -8 2060.32   67.58
   1   0  -8 2048.83   67.07
   1   0  -8 2098.00   74.33
   1   0  -8 1951.60   73.79
   1   0  -8 2094.72   69.71
  -1   0   8 2128.83   67.74
  -1   0   8 2112.68   69.65
  -1   0   8 2075.70   66.75
  -1   0   8 2133.76   70.80
  -1   0   8 2174.84   73.54
   1   0  -7   -2.96    2.52
   1   0  -7    0.41    1.72
   1   0  -7    3.85    3.38
   1   0  -7   -0.29    4.97
   1   0  -7   -1.69    2.80
  -1   0   7   -2.74    3.98
  -1   0   7   -4.30    2.80
  -1   0   7    1.15    1.72
  -1   0   7    1.62    2.96
  -1   0   7    3.82    3.03
   1   0  -6  884.21   21.08
   1   0  -6  877.80   21.75
   1   0  -6  819.68   19.84
   1   0  -6  854.87   20.45
   1   0  -6  900.16   22.39
   1   0  -6  918.41   25.89
  -1   0   6  877.29   20.51
  -1   0   6  892.71   21.91
  -1   0   6  888.57   19.08
  -1   0   6  898.31   26.15
  -1   0   6  896.79   25.25
   1   0  -5    0.67    2.36
   1   0  -5    2.68    2.71
   1   0  -5    2.39    1.53
   1   0  -5    1.24    3.22
   1   0  -5    7.74    2.99
   1   0  -5    8.28    2.99
  -1   0   5    1.62    2.32
  -1   0   5    2.77    2.77
  -1   0   5    1.66    2.45
  -1   0   5    8.82    3.25
  -1   0   5    5.41    5.19
   1   0  -4 2479.72   82.26
   1   0  -4 2342.11   75.48
   1   0  -4 2460.26   74.11
   1   0  -4 2593.13   80.86
   1   0  -4 2288.76   80.76
   1   0  -4 2421.79   84.40
  -1   0   4 2326.66   73.09
  -1   0   4 2445.67   84.52
  -1   0   4 2440.07   73.03
  -1   0   4 2344.81   76.43
  -1   0   4 2301.15   74.27
   1   0  -3   -4.84    2.96
   1   0  -3    1.11    3.15
   1   0  -3    1.24    1.46
   1   0  -3    0.80    1.78
   1   0  -3    1.78    3.22
   1   0  -3   -4.14    3.28
  -1   0   3   -0.57    2.87
  -1   0   3    1.24    3.28
  -1   0   3   -0.06    1.50
  -1   0   3    0.54    2.07
  -1   0   3    0.29    3.22
   1   0   3    4.43    3.22
   1   0   3    2.83    2.23
   1   0   3    5.67    3.31
   1   0   3    7.01    2.36
  -1   0  -3    3.31    1.97
  -1   0  -3    0.29    3.66
  -1   0  -3    2.52    1.85
  -1   0  -3   -0.51    4.43
   1   0   4  282.68    8.60
   1   0   4  288.06    6.97
   1   0   4  293.09    7.01
   1   0   4  285.57    7.64
  -1   0  -4  294.01    9.11
  -1   0  -4  283.22    9.55
  -1   0  -4  276.53    8.95
  -1   0  -4  275.45    7.71
   1   0   5    0.99    2.20
   1   0   5   -8.09    3.85
   1   0   5   -4.68    2.48
   1   0   5    5.83    4.97
  -1   0  -5    1.37    3.57
  -1   0  -5   -3.69    2.32
  -1   0  -5    4.94    3.95
  -1   0  -5    2.20    2.90
   1   0   6  334.11    7.77
   1   0   6  325.10    7.83
   1   0   6  328.38    7.96
   1   0   6  348.15   12.29
  -1   0  -6  334.08    9.97
  -1   0  -6  315.13    7.58
  -1   0  -6  333.95    9.01
  -1   0  -6  311.15    8.09
  -1   0  -6  336.94   11.94
   1   0   7    1.53    2.55
   1   0   7    0.51    2.36
   1   0   7    4.20    4.46
   1   0   7   -3.22    3.15
  -1   0  -7    1.02    3.82
  -1   0  -7    1.97    4.08
  -1   0  -7   -0.99    4.81
  -1   0  -7   -1.59    4.36
  -1   0  -7   -0.32    3.12
   1   0   8   59.94    3.69
   1   0   8   54.55    5.51
   1   0   8   54.01    4.04
   1   0   8   47.39    7.77
  -1   0  -8   58.41    3.38
  -1   0  -8   51.40    3.79
  -1   0  -8   62.26    6.78
  -1   0  -8   44.49    6.50
  -1   0  -8   55.61    4.87
   1   0   9    0.54    2.99
   1   0   9    8.89    5.00
   1   0   9    5.32    2.90
   1   0   9    5.54    3.38
   1   0   9   13.63    6.69
  -1   0  -9    4.97    4.46
  -1   0  -9   11.94    4.84
  -1   0  -9    3.69    3.50
  -1   0  -9    1.11    3.47
  -1   0  -9   20.83    6.59
   1   0  10   71.72    4.27
   1   0  10   71.97    4.36
   1   0  10   70.35    6.15
   1   0  10   72.77    7.13
   1   0  10   74.90    8.03
  -1   0 -10   71.88    4.04
  -1   0 -10   76.94    6.50
  -1   0 -10   74.87    7.36
  -1   0 -10   75.03    4.87
  -1   0 -10   69.33    5.10
   1   0  11    7.20    3.38
   1   0  11    4.62    5.45
   1   0  11    2.58    3.06
   1   0  11   10.03    5.64
   1   0  11   -5.10    4.14
  -1   0 -11    1.43    4.87
  -1   0 -11    1.88    3.25
  -1   0 -11    1.56    3.92
  -1   0 -11    4.49    5.89
  -1   0 -11    0.38    6.53
   1   0  12  362.87   15.38
   1   0  12  398.34   11.78
   1   0  12  402.20   11.02
   1   0  12  375.80   11.78
   1   0  12  379.49   13.25
  -1   0 -12  356.56   10.83
  -1   0 -12  365.10   15.19
  -1   0 -12  367.36   13.12
  -1   0 -12  368.82   12.26
  -1   0 -12  369.01   12.74
   1   0  13    3.69    5.99
   1   0  13    1.50    6.18
   1   0  13    3.85    5.25
   1   0  13   -2.99    4.14
   1   0  13   -0.10    4.87
  -1   0 -13   -1.15    5.61
  -1   0 -13   -0.35    3.76
  -1   0 -13    9.84    6.78
  -1   0 -13    7.13    4.30
  -1   0 -13    0.61    4.65
   1   0  14  131.08    6.62
   1   0  14  116.53    6.75
   1   0  14  110.80    5.86
   1   0  14  125.45   10.73
   1   0  14  111.50   12.23
  -1   0 -14  112.93    6.24
  -1   0 -14  101.75    6.40
  -1   0 -14  101.62    7.42
  -1   0 -14  111.34   11.37
  -1   0 -14  109.30    8.03
   1   0  15    3.31    4.59
   1   0  15   -5.92    7.20
   1   0  15    5.45    6.05
   1   0  15    4.24    4.90
   1   0  15    0.13    9.30
  -1   0 -15    2.04    6.56
  -1   0 -15   -1.46    6.72
  -1   0 -15   -2.77    7.90
  -1   0 -15   -4.62    5.06
  -1   0 -15    7.52    5.32
   1   0  16   90.38   10.38
   1   0  16   85.16    7.04
   1   0  16   84.52    8.44
   1   0  16   73.79    7.32
   1   0  16   86.02    7.99
  -1   0 -16   73.44    6.18
  -1   0 -16   65.35    6.37
  -1   0 -16   72.17    7.45
  -1   0 -16   84.40   12.29
   1   0  17    4.14    4.94
   1   0  17    9.08    8.44
   1   0  17   -2.04    4.27
   1   0  17    4.62    8.89
   1   0  17    5.54    6.11
  -1   0 -17   -4.94    7.55
  -1   0 -17   13.12    7.36
  -1   0 -17   11.15    5.73
  -1   0 -17   10.61    9.62
  -1   0 -17    4.11    6.08
   1   0  18   13.25    5.48
   1   0  18   15.80    5.86
   1   0  18   17.45    7.36
   1   0  18    0.70    5.73
   1   0  18    5.99   10.96
  -1   0 -18    6.24    5.00
  -1   0 -18    0.35    5.54
  -1   0 -18    9.39    9.43
  -1   0 -18   10.16    6.59
  -1   0 -18  -17.87   10.67
   1   0  19   14.24    9.08
   1   0  19    0.45    6.08
   1   0  19    1.94    4.87
   1   0  19    0.61    6.15
  -1   0 -19    4.81    5.00
  -1   0 -19   -4.11    5.32
  -1   0 -19    5.06    6.02
  -1   0 -19    8.92    6.69
  -1   0 -19    1.94    6.69
   1   0  20    4.68    6.24
   1   0  20   11.18   10.10
   1   0  20    8.31    7.83
   1   0  20   22.61   10.61
  -1   0 -20   11.43    8.76
  -1   0 -20   17.90    9.14
  -1   0 -20    8.18   10.51
  -1   0 -20    1.69   12.23
  -1   0 -20    5.29    7.48
   1   0  21   -1.85    6.37
   1   0  21   -4.01    6.56
   1   0  21    6.11    5.45
   1   0  21    2.26    7.13
  -1   0 -21   -1.85    5.67
  -1   0 -21   11.69    5.73
  -1   0 -21   -1.08    7.04
  -1   0 -21    2.96    8.09
  -1   0 -21   11.75   12.17
   1   0  22   -5.67   11.05
   1   0  22   11.37   11.18
   1   0  22    1.66    5.92
   1   0  22    8.54    7.52
  -1   0 -22   -0.38   10.45
  -1   0 -22   11.82   10.51
  -1   0 -22    0.92   12.55
  -1   0 -22   16.15    8.89
  -1   0 -22    0.54    8.12
   1   0  23  -11.56    7.17
   1   0  23    7.01    7.52
   1   0  23    6.46    9.78
  -1   0 -23    3.09    7.13
  -1   0 -23    1.97    7.10
  -1   0 -23   -0.41   12.80
  -1   0 -23   -6.31   14.71
   1  -1 -23   32.99    7.93
   1   1 -23   12.58   10.48
   1  -1 -23   22.83   11.15
   1   1 -23   23.60   12.90
   1  -1 -23   24.36   12.52
   1   1 -23   27.93    9.65
   1  -1 -23   23.50   11.08
   1   1 -23   13.31    9.11
   1  -1 -23   17.23    8.06
  -1  -1  23   17.99   11.85
  -1   1  23   29.46   14.71
  -1  -1  23   16.82   12.52
  -1   1  23   39.84    9.59
  -1   1  23   21.75    9.39
  -1  -1  23   30.67   14.04
  -1   1  23   21.37    8.82
   1  -1 -22   -0.64    6.85
   1   1 -22   -1.37    5.64
   1  -1 -22   -5.00    9.24
   1   1 -22   -3.22    6.82
   1  -1 -22    3.79    6.69
   1   1 -22   12.45   13.18
   1  -1 -22   -3.31   14.68
   1  -1 -22    4.78    6.72
  -1  -1  22    3.15    6.37
  -1   1  22   -0.96   12.58
  -1  -1  22    6.53    6.75
  -1   1  22    6.97    8.41
  -1   1  22    2.96    5.03
  -1  -1  22   -5.06    7.45
  -1   1  22    9.11    7.58
   1  -1 -21   28.44   11.66
   1   1 -21   23.15    6.46
   1  -1 -21   27.04    6.40
   1   1 -21   21.69    7.61
   1  -1 -21   30.76   11.59
   1   1 -21   41.85    8.76
   1  -1 -21   22.26    9.20
   1  -1 -21   29.71   11.24
   1   1 -21   53.79   14.04
  -1  -1  21   35.61   11.18
  -1   1  21   50.70    8.41
  -1  -1  21   40.96    7.32
  -1   1  21   47.32   14.46
  -1   1  21   41.05    8.79
  -1  -1  21   37.61    8.06
  -1   1  21   37.55    8.09
   1  -1 -20   81.91    8.95
   1   1 -20   83.09   11.53
   1  -1 -20   77.87   11.53
   1   1 -20   66.75   13.60
   1   1 -20  112.61   15.67
   1  -1 -20  100.92   10.51
   1  -1 -20  101.50    8.38
   1   1 -20   88.50   10.64
  -1  -1  20  101.02    8.12
  -1   1  20  108.38   14.46
  -1  -1  20  102.96   12.45
  -1   1  20   97.87   10.03
  -1   1  20   96.08   10.35
  -1  -1  20  104.49    9.81
  -1   1  20  102.74   15.25
   1  -1 -19   49.08    7.23
   1   1 -19   37.45    5.73
   1  -1 -19   43.85    9.62
   1   1 -19   35.35   10.83
   1  -1 -19   37.48    7.48
   1   1 -19   43.12    8.28
   1  -1 -19   49.20    8.47
   1  -1 -19   39.01    6.56
   1   1 -19   49.36    8.44
  -1  -1  19   53.60    9.36
  -1   1  19   66.31   12.04
  -1  -1  19   50.48   10.10
  -1   1  19   51.78   12.42
  -1   1  19   48.15    5.67
  -1  -1  19   47.13   12.32
  -1   1  19   53.47    8.12
  -1  -1  19   47.96    9.14
   1   1 -18   27.13    4.94
   1  -1 -18   28.69    9.62
   1   1 -18   20.35    7.61
   1  -1 -18   17.83    5.35
   1   1 -18   18.57    6.05
   1  -1 -18   20.96    9.30
   1   1 -18   21.56    7.23
   1  -1 -18   18.95    7.39
   1  -1 -18   40.19    9.08
  -1  -1  18   25.19    5.29
  -1   1  18   36.50    7.10
  -1  -1  18   31.37    5.54
  -1   1  18   26.27    7.26
  -1  -1  18   24.62    4.68
  -1   1  18   19.14    7.48
  -1  -1  18   22.52   10.96
  -1   1  18   31.97   11.08
  -1   1  18   14.87    9.84
   1   1 -17   -1.97    4.01
   1  -1 -17    8.66    5.73
   1   1 -17    0.96    6.82
   1  -1 -17    7.52    4.46
   1   1 -17    3.98    5.03
   1  -1 -17   -2.74    5.06
   1   1 -17   -1.27    6.40
   1  -1 -17    6.24   10.54
   1  -1 -17    5.22    4.68
  -1  -1  17    8.50    7.17
  -1   1  17   -1.11    5.86
  -1  -1  17    1.50    4.78
  -1   1  17    1.53    5.86
  -1  -1  17   -2.23    3.92
  -1   1  17    2.45    3.82
  -1  -1  17    6.15    5.86
  -1   1  17    3.89    5.86
  -1  -1  17    5.03    6.88
  -1   1  17    8.79    5.25
   1   1 -16   67.10    5.38
   1  -1 -16   57.96   11.08
   1   1 -16   67.58    5.67
   1  -1 -16   70.10    5.86
   1   1 -16   60.99    6.72
   1  -1 -16   60.06    9.62
   1   1 -16   75.38    7.83
   1  -1 -16   70.89   12.68
   1   1 -16   73.15    8.57
   1  -1 -16   72.93    6.34
  -1  -1  16   80.54    5.73
  -1   1  16   76.37   12.01
  -1  -1  16   84.43    6.21
  -1   1  16   93.22   12.23
  -1  -1  16   68.41    5.25
  -1   1  16   77.01    5.25
  -1  -1  16   63.73    7.61
  -1   1  16   88.47   12.26
  -1   1  16   88.22   10.19
   1   1 -15   40.67    6.72
   1  -1 -15   40.32    5.86
   1   1 -15   43.47    7.04
   1  -1 -15   39.62    4.94
   1   1 -15   42.36    8.54
   1   1 -15   44.20    6.50
   1  -1 -15   41.82   10.86
   1   1 -15   46.72    6.97
   1  -1 -15   50.83    8.25
  -1  -1  15   45.54    4.65
  -1   1  15   43.57    6.62
  -1  -1  15   43.60    7.87
  -1   1  15   36.50    6.59
  -1  -1  15   51.40    6.69
  -1   1  15   46.85    6.62
  -1  -1  15   51.18    6.43
  -1   1  15   58.25    6.69
  -1  -1  15   41.15    7.01
  -1   1  15   44.49    8.76
   1   1 -14   11.37    5.73
   1  -1 -14   23.79    5.03
   1   1 -14   21.34    6.05
   1  -1 -14   15.22    6.34
   1   1 -14   18.03    7.39
   1   1 -14   24.46    5.61
   1  -1 -14   11.72    9.46
   1   1 -14   26.69    6.15
   1  -1 -14   17.96    4.33
  -1  -1  14   29.39    6.15
  -1   1  14   15.25    5.73
  -1  -1  14   20.64    6.72
  -1   1  14   17.17    5.76
  -1  -1  14   12.01    5.61
  -1   1  14   20.70    5.67
  -1  -1  14   19.65    5.38
  -1   1  14   15.38    5.22
  -1  -1  14   16.05    6.24
  -1   1  14   20.10    4.62
   1   1 -13    2.17    4.81
   1  -1 -13   11.66    7.29
   1   1 -13    6.88    3.22
   1  -1 -13    2.68    5.48
   1   1 -13    2.01    6.56
   1   1 -13    7.36    4.68
   1  -1 -13   -0.03    5.22
   1   1 -13   11.21    8.54
   1  -1 -13    2.58    3.66
  -1  -1  13    7.36    3.28
  -1   1  13    3.79    7.93
  -1  -1  13   13.38    5.67
  -1   1  13    8.18    8.18
  -1  -1  13   -0.67    4.90
  -1   1  13    2.64    3.25
  -1  -1  13    2.13    4.84
  -1   1  13   -1.05    4.75
  -1  -1  13   14.24    5.38
  -1   1  13    7.68    6.27
   1   1 -12  566.63   18.34
   1  -1 -12  555.70   18.06
   1   1 -12  545.51   15.06
   1  -1 -12  566.08   15.83
   1   1 -12  585.29   22.45
   1   1 -12  527.68   22.48
   1  -1 -12  564.56   24.30
   1   1 -12  597.45   25.67
   1  -1 -12  586.98   20.29
  -1  -1  12  588.66   15.16
  -1   1  12  589.84   17.87
  -1  -1  12  616.24   20.13
  -1   1  12  609.33   19.14
  -1  -1  12  598.19   18.28
  -1   1  12  589.14   15.35
  -1  -1  12  581.63   17.96
  -1   1  12  572.45   17.71
  -1  -1  12  585.32   19.62
  -1   1  12  568.28   20.41
   1   1 -11  180.99    5.86
   1  -1 -11  180.16    7.48
   1   1 -11  176.31    6.05
   1  -1 -11  189.17    6.24
   1   1 -11  184.65    7.42
   1   1 -11  183.34    8.03
   1  -1 -11  184.17   11.82
   1   1 -11  202.39   12.80
   1  -1 -11  195.22    8.73
  -1  -1  11  194.87    7.80
  -1   1  11  185.00    7.71
  -1  -1  11  203.95    6.46
  -1   1  11  202.80   11.97
  -1  -1  11  192.13    5.89
  -1   1  11  194.55    6.08
  -1  -1  11  201.85    7.17
  -1  -1  11  188.85    7.71
  -1   1  11  198.60   11.37
  -1  -1  11  195.99    8.60
  -1   1  11  195.89    6.72
   1   1 -10   68.03    3.44
   1  -1 -10   76.97    7.48
   1   1 -10   63.60    5.67
   1   1 -10   64.90    3.63
   1  -1 -10   69.78    3.92
   1   1 -10   66.82    4.49
   1   1 -10   76.82    5.25
   1  -1 -10   65.89    8.31
   1   1 -10   79.30    8.69
   1  -1 -10   68.31    3.76
  -1  -1  10   76.40    5.00
  -1   1  10   65.80    5.06
  -1  -1  10   74.20    3.92
  -1   1  10   71.62    5.45
  -1  -1  10   70.99    3.57
  -1   1  10   73.54    3.66
  -1  -1  10   69.40    4.39
  -1  -1  10   63.95    5.06
  -1   1  10   71.08    7.90
  -1  -1  10   81.69    5.73
  -1   1  10   75.22    4.01
   1  -1  -9   63.79    4.49
   1   1  -9   55.54    5.22
   1   1  -9   53.95    3.25
   1  -1  -9   60.41    5.41
   1   1  -9   62.58    6.37
   1   1  -9   54.27    7.64
   1  -1  -9   54.62    5.13
   1   1  -9   63.06    5.57
   1  -1  -9   58.09    3.34
  -1  -1   9   66.15    4.62
  -1   1   9   61.56    7.29
  -1  -1   9   59.40    5.22
  -1   1   9   57.68    5.06
  -1   1   9   61.66    3.47
  -1  -1   9   68.15    4.24
  -1  -1   9   64.11    4.71
  -1   1   9   61.82    4.87
  -1  -1   9   65.76    5.80
  -1   1   9   65.76    5.57
   1  -1  -8  228.89   10.67
   1   1  -8  214.30    8.34
   1   1  -8  218.47    5.76
   1  -1  -8  225.51    6.15
   1   1  -8  220.61    6.91
   1   1  -8  230.76   11.31
   1  -1  -8  231.59    8.03
   1   1  -8  256.43   12.55
   1  -1  -8  227.17    5.83
  -1  -1   8  230.51    7.39
  -1   1   8  228.89   10.83
  -1  -1   8  231.85    6.18
  -1   1   8  245.51   11.69
  -1   1   8  225.22    6.27
  -1  -1   8  227.80    9.62
  -1  -1   8  221.88   11.02
  -1   1   8  234.49    7.90
  -1   1   8  229.08    8.25
   1  -1  -7   34.59    3.66
   1   1  -7   38.31    2.71
   1   1  -7   28.69    4.08
   1  -1  -7   32.04    3.03
   1   1  -7   42.29    5.32
   1   1  -7   28.76    6.46
   1  -1  -7   32.01    6.75
   1   1  -7   46.59    7.71
   1  -1  -7   31.82    2.52
  -1  -1   7   35.92    2.42
  -1   1   7   30.10    6.11
  -1  -1   7   36.08    3.98
  -1   1   7   43.28    4.24
  -1   1   7   30.13    4.59
  -1  -1   7   35.16    5.19
  -1  -1   7   30.32    4.04
  -1   1   7   32.10    4.14
  -1   1   7   33.82    2.58
   1  -1  -6   22.71    3.25
   1   1  -6   26.66    3.63
   1   1  -6   32.77    3.66
   1  -1  -6   26.27    2.61
   1   1  -6   26.94    4.81
   1   1  -6   20.48    5.54
   1  -1  -6   31.40    6.02
   1   1  -6   26.85    3.85
   1  -1  -6   29.55    1.88
  -1  -1   6   27.80    3.12
  -1   1   6   32.45    3.47
  -1  -1   6   24.39    2.32
  -1   1   6   28.31    3.63
  -1   1   6   22.42    4.11
  -1  -1   6   28.89    4.84
  -1  -1   6   28.95    5.35
  -1   1   6   30.16    3.63
  -1  -1   6   23.25    3.98
  -1   1   6   25.13    1.85
   1  -1  -5  143.34    5.10
   1   1  -5  136.47    3.63
   1   1  -5  146.82    3.89
   1  -1  -5  145.99    5.89
   1   1  -5  147.39    6.91
   1   1  -5  140.64    5.00
   1  -1  -5  156.82    5.67
   1   1  -5  144.14    5.67
   1  -1  -5  140.10    3.82
  -1  -1   5  134.08    3.18
  -1   1   5  141.37    5.03
  -1  -1   5  145.41    5.51
  -1   1   5  132.83    6.37
  -1  -1   5  143.25    4.94
  -1  -1   5  141.69    7.45
  -1   1   5  147.17    5.57
  -1  -1   5  151.27    8.25
  -1   1   5  145.70    2.93
   1  -1  -4  279.68    7.26
   1   1  -4  283.73    5.80
   1  -1  -4  281.15    6.46
   1   1  -4  305.29    9.87
   1   1  -4  298.73   10.38
   1  -1  -4  307.58   11.34
   1   1  -4  282.55    8.03
   1  -1  -4  281.94    5.06
  -1   1   4  285.35    7.32
  -1  -1   4  286.53    6.18
  -1   1   4  291.21    6.82
  -1  -1   4  302.07    9.94
  -1  -1   4  284.78   10.25
  -1   1   4  281.62   11.50
  -1  -1   4  312.29   11.31
  -1   1   4  298.82    5.41
   1  -1  -3   65.92    5.61
   1   1  -3   64.27    3.92
   1  -1  -3   69.01    3.31
   1   1  -3   61.47    5.99
   1   1  -3   64.94    6.24
   1  -1  -3   67.10    7.20
   1  -1  -3   66.75    1.50
   1   1  -3   66.66    4.30
  -1   1   3   65.76    5.64
  -1  -1   3   64.94    2.58
  -1   1   3   64.97    3.57
  -1  -1   3   70.48    3.66
  -1  -1   3   65.41    6.31
  -1   1   3   70.57    4.52
  -1  -1   3   63.41    4.36
  -1   1   3   69.43    1.88
   1  -1  -2  626.66   13.79
   1   1  -2  614.59   14.62
   1  -1  -2  592.71   13.41
   1   1  -2  643.44   15.10
   1   1  -2  617.04   14.17
   1  -1  -2  633.03   15.32
   1   1  -2  641.18   18.50
  -1   1   2  626.24   13.76
  -1  -1   2  609.97   12.64
  -1   1   2  644.46   14.90
  -1  -1   2  664.40   15.16
  -1   1   2  640.03   14.17
  -1  -1   2  622.96   17.77
  -1   1   2  675.83   20.35
  -1  -1   2  647.68   18.25
   1  -1  -1 1657.96   43.57
   1   1  -1 1730.58   46.05
   1   1  -1 1742.23   54.87
   1  -1  -1 1650.89   46.72
   1  -1  -1 1709.59   51.78
   1   1  -1 1664.40   50.10
   1  -1  -1 1672.52   48.18
   1   1  -1 1704.72   45.80
  -1   1   1 1748.67   46.02
  -1  -1   1 1653.60   44.68
  -1   1   1 1714.91   48.41
  -1  -1   1 1775.86   50.00
  -1   1   1 1654.14   45.73
  -1  -1   1 1714.75   47.74
  -1   1   1 1729.97   55.86
  -1  -1   1 1690.29   45.25
  -1   1   1 1764.43   40.61
   1  -1   0  978.79   20.10
   1   1   0 1033.38   24.14
   1   1   0 1061.98   31.24
   1  -1   0 1011.08   28.92
   1  -1   0  996.66   23.73
   1   1   0 1003.15   23.22
   1  -1   0 1036.44   25.64
   1   1   0 1065.42   30.19
   1   1   0 1042.93   22.32
   1  -1   0 1025.48   20.86
  -1   1   0  975.07   21.85
  -1  -1   0 1003.92   27.71
  -1  -1   0 1030.61   25.32
  -1   1   0 1042.29   30.35
  -1   1   0 1005.77   27.07
  -1  -1   0 1012.80   27.20
  -1   1   0 1042.01   25.96
  -1  -1   0 1064.33   25.86
  -1  -1   0 1003.06   23.92
  -1   1   0 1020.99   22.80
   1  -1   1  211.59    3.98
   1   1   1  220.06    6.15
   1   1   1  212.42    6.69
   1  -1   1  223.66    6.56
   1   1   1  218.66    7.45
   1  -1   1  217.80    8.47
   1   1   1  227.55    6.31
   1   1   1  213.12    5.13
   1  -1   1  209.24    4.84
  -1  -1  -1  212.26    9.17
  -1   1  -1  217.90    4.01
  -1  -1  -1  222.77    6.59
  -1   1  -1  218.57    6.72
  -1  -1  -1  226.69    5.54
  -1   1  -1  218.89    5.80
  -1  -1  -1  226.66    8.66
  -1   1  -1  215.96    9.75
  -1  -1  -1  225.83    5.45
  -1   1  -1  233.03    7.99
   1   1   2  874.62   21.34
   1  -1   2  851.63   14.84
   1   1   2  897.90   22.52
   1  -1   2  903.44   22.77
   1   1   2  874.17   19.43
   1  -1   2  856.28   23.50
   1   1   2  902.74   21.59
   1  -1   2  873.66   23.76
  -1  -1  -2  841.85   25.35
  -1  -1  -2  867.87   21.59
  -1   1  -2  908.82   23.12
  -1   1  -2  865.48   23.63
  -1  -1  -2  924.36   21.94
  -1  -1  -2  874.97   16.94
  -1   1  -2  936.53   27.04
   1  -1   3 9734.54  616.37
   1   1   3 9360.88  670.54
   1  -1   3 9315.40  604.11
   1   1   3 9730.05  681.37
   1  -1   3 9721.80  692.29
   1  -1   3 9461.71  658.82
   1   1   3 9912.31  696.56
   1  -1   3 9404.67  671.91
  -1  -1  -3 9397.02  658.82
  -1   1  -3 9999.00  638.09
  -1   1  -3 9584.13  664.94
  -1  -1  -3 9485.46  662.84
  -1   1  -3 9566.64  684.94
  -1   1  -3 9676.51  673.60
  -1  -1  -3 9551.00  688.70
  -1   1  -3 9016.90  655.13
   1  -1   4 2488.48   69.81
   1   1   4 2361.31   85.32
   1  -1   4 2501.15   73.82
   1   1   4 2423.19   80.80
   1  -1   4 2384.65   89.11
   1  -1   4 2296.72   76.15
   1   1   4 2466.09   88.73
   1  -1   4 2382.68   85.73
  -1  -1  -4 2459.27   89.11
  -1   1  -4 2350.16   81.59
  -1  -1  -4 2466.02   87.55
  -1   1  -4 2401.53   83.44
  -1   1  -4 2357.36   82.61
  -1  -1  -4 2423.41   87.90
  -1   1  -4 2329.85   79.30
   1  -1   5    5.83    1.59
   1   1   5    4.04    3.09
   1  -1   5    3.57    1.75
   1  -1   5    3.12    2.61
   1   1   5    8.38    4.71
   1  -1   5    7.01    3.25
   1  -1   5    2.26    4.27
   1   1   5    7.29    4.59
   1  -1   5    7.61    3.12
  -1   1  -5    3.73    1.53
  -1  -1  -5    1.78    3.06
  -1   1  -5    5.45    2.39
  -1  -1  -5    9.11    4.55
  -1   1  -5    1.62    3.44
  -1   1  -5   10.96    4.39
  -1  -1  -5    0.38    2.87
  -1   1  -5    6.18    3.57
  -1  -1  -5   -2.07    3.12
   1  -1   6  255.57    5.73
   1   1   6  268.54   10.86
   1  -1   6  263.22    5.06
   1  -1   6  257.33    6.78
   1   1   6  266.50   10.00
   1  -1   6  263.41    8.41
   1  -1   6  267.48    9.87
   1   1   6  272.29    7.71
   1  -1   6  266.31    8.34
  -1   1  -6  261.27    4.78
  -1  -1  -6  269.84    7.74
  -1   1  -6  261.18    6.66
  -1  -1  -6  270.26    7.55
  -1   1  -6  262.42   10.96
  -1   1  -6  260.76    7.20
  -1  -1  -6  270.96    7.83
  -1   1  -6  278.47    8.63
  -1  -1  -6  266.85    6.21
   1  -1   7  189.43    5.35
   1   1   7  180.99    6.56
   1  -1   7  181.05    5.54
   1  -1   7  179.71    5.73
   1   1   7  187.64    6.37
   1  -1   7  180.35   10.03
   1  -1   7  180.67    6.18
   1   1   7  190.41    6.40
   1  -1   7  191.24    7.80
  -1   1  -7  182.64    5.03
  -1  -1  -7  192.36    9.55
  -1   1  -7  185.83    8.03
  -1  -1  -7  175.48    9.17
  -1   1  -7  182.10    7.01
  -1   1  -7  190.70    6.72
  -1  -1  -7  197.20    6.88
  -1   1  -7  166.53   12.23
  -1  -1  -7  188.03    7.71
   1  -1   8   76.78    4.17
   1   1   8   81.56    4.94
   1  -1   8   77.48    2.96
   1  -1   8   79.81    6.37
   1   1   8   84.78    4.43
   1  -1   8   76.75    8.22
   1  -1   8   75.10    7.01
   1   1   8   86.05    4.71
   1  -1   8   66.37    8.73
  -1   1  -8   76.78    2.64
  -1  -1  -8   76.34    7.99
  -1   1  -8   86.66    6.43
  -1  -1  -8   78.38    4.68
  -1   1  -8   79.30    7.83
  -1   1  -8   72.96    4.68
  -1  -1  -8   70.76    7.52
  -1   1  -8   66.56    5.92
  -1  -1  -8   75.16    5.92
   1  -1   9    4.81    2.01
   1   1   9    4.94    3.69
   1  -1   9    2.77    2.17
   1  -1   9    5.32    2.93
   1   1   9   -0.19    3.15
   1  -1   9    6.34    3.82
   1  -1   9    7.99    3.34
   1   1   9    6.18    3.34
   1  -1   9    7.68    4.24
  -1   1  -9    5.29    1.85
  -1  -1  -9    3.60    3.63
  -1   1  -9    5.64    2.96
  -1  -1  -9    3.89    3.25
  -1   1  -9   -5.22    3.79
  -1   1  -9    9.49    3.50
  -1  -1  -9    5.16    3.54
  -1   1  -9    1.91    4.27
  -1  -1  -9    5.96    2.77
   1  -1  10   40.06    4.24
   1   1  10   40.41    4.78
   1  -1  10   45.38    2.99
   1  -1  10   44.04    3.76
   1   1  10   46.66    3.95
   1  -1  10   45.70    4.81
   1  -1  10   45.70    4.24
   1   1  10   47.90    4.39
   1  -1  10   44.30    5.29
  -1   1 -10   40.41    2.61
  -1  -1 -10   40.96    4.52
  -1   1 -10   44.62    3.79
  -1  -1 -10   49.71    6.50
  -1   1 -10   41.53    4.55
  -1   1 -10   49.08    4.46
  -1  -1 -10   44.27    4.52
  -1   1 -10   39.62    8.38
  -1  -1 -10   45.10    3.92
   1  -1  11  145.35    6.43
   1   1  11  130.00    6.69
   1  -1  11  137.33    4.75
   1  -1  11  139.01    5.41
   1   1  11  139.94    8.25
   1  -1  11  143.82    9.39
   1   1  11  133.85    6.18
   1  -1  11  131.18    7.68
  -1   1 -11  125.06    4.43
  -1  -1 -11  130.03    6.50
  -1   1 -11  131.53    5.83
  -1  -1 -11  143.15    9.14
  -1   1 -11  123.41    6.78
  -1   1 -11  148.22    6.62
  -1  -1 -11  133.38    6.91
  -1   1 -11  134.04   11.72
  -1  -1 -11  125.13    8.63
   1  -1  12  217.71    6.59
   1   1  12  227.23    9.24
   1  -1  12  225.45    6.91
   1   1  12  234.01    9.62
   1  -1  12  212.77    7.61
   1   1  12  233.82   10.89
   1  -1  12  216.78   12.13
   1   1  12  219.46   11.91
   1  -1  12  218.34   15.92
  -1   1 -12  202.96    8.63
  -1  -1 -12  214.04    8.73
  -1   1 -12  206.40   11.05
  -1  -1 -12  213.63   11.53
  -1   1 -12  202.01    9.30
  -1   1 -12  207.68   12.42
  -1  -1 -12  218.34   12.99
  -1   1 -12  214.71   10.38
  -1  -1 -12  226.72    8.25
   1  -1  13  130.22    7.77
   1   1  13  123.18    7.29
   1  -1  13  117.80    7.71
   1   1  13  117.42   11.05
   1  -1  13  121.31    6.08
   1   1  13  117.10    6.11
   1  -1  13  114.43   10.51
   1   1  13  119.68    6.91
   1  -1  13  127.74    8.85
  -1   1 -13  103.95    7.01
  -1  -1 -13  114.84   10.38
  -1   1 -13  114.78    9.36
  -1  -1 -13  123.06    9.97
  -1   1 -13  115.51    7.32
  -1   1 -13  131.62    7.20
  -1  -1 -13  118.22   11.31
  -1   1 -13  114.62    8.34
  -1  -1 -13  111.24    9.68
   1  -1  14   14.97    3.85
   1   1  14   17.01    5.35
   1  -1  14   13.69    6.02
   1   1  14   24.78    5.51
   1  -1  14   15.92    4.30
   1   1  14   25.67    6.85
   1  -1  14   10.45    8.18
   1   1  14   14.62    5.22
   1  -1  14    0.06    6.82
  -1   1 -14   17.04    5.32
  -1  -1 -14   14.46    4.97
  -1   1 -14    9.14    4.49
  -1  -1 -14   19.04    7.58
  -1   1 -14   17.26    5.38
  -1   1 -14   11.46    5.25
  -1  -1 -14   32.13    8.92
  -1   1 -14   13.18   10.19
  -1  -1 -14   19.90    7.61
   1  -1  15    7.99    6.27
   1   1  15   16.85    8.57
   1  -1  15    2.80    3.92
   1   1  15   14.24    8.89
   1  -1  15   -4.87    6.66
   1   1  15   15.64    6.85
   1  -1  15   14.78    8.34
   1   1  15   11.37    8.50
   1  -1  15    7.26   10.83
  -1   1 -15    2.13    3.41
  -1  -1 -15   -0.41    8.06
  -1   1 -15    5.70    7.26
  -1  -1 -15    2.55    7.77
  -1   1 -15   15.16    8.47
  -1   1 -15    7.42    8.34
  -1  -1 -15   19.39    8.82
  -1   1 -15    1.34    6.37
  -1  -1 -15    4.65    4.84
   1  -1  16  203.95    8.12
   1   1  16  178.85   15.25
   1  -1  16  202.61    8.44
   1   1  16  202.20   10.83
   1  -1  16  169.55   11.72
   1   1  16  187.61    8.50
   1  -1  16  195.06   14.65
   1   1  16  185.67   10.25
   1  -1  16  200.92   12.01
  -1   1 -16  166.43    7.55
  -1  -1 -16  179.71    9.94
  -1   1 -16  157.83    8.73
  -1  -1 -16  180.38    9.65
  -1   1 -16  150.16   15.00
  -1  -1 -16  165.54   10.45
  -1   1 -16  169.68   10.51
  -1  -1 -16  166.31   10.80
  -1   1 -16  177.58   11.88
  -1  -1 -16  183.41   13.98
   1  -1  17   88.03    9.08
   1   1  17   74.68    7.96
   1  -1  17   79.71    9.24
   1   1  17   88.28   12.93
   1  -1  17   80.86    6.08
   1   1  17   72.99    9.59
   1  -1  17   71.43    7.17
   1   1  17   78.66   11.91
   1  -1  17   75.10    9.68
  -1   1 -17   63.82    8.60
  -1  -1 -17   64.46   11.88
  -1   1 -17   63.09    6.46
  -1  -1 -17   63.66    6.66
  -1   1 -17   50.70    8.06
  -1  -1 -17   65.73   12.10
  -1   1 -17   72.20   12.36
  -1  -1 -17   65.64    8.41
  -1   1 -17   74.33   14.33
  -1  -1 -17   68.03    7.10
   1  -1  18   48.69    8.38
   1   1  18   34.01    7.55
   1  -1  18   39.87    8.28
   1   1  18   42.96    7.45
   1  -1  18   29.49    5.64
   1   1  18   32.96    5.73
   1  -1  18   33.92    6.78
   1   1  18   43.85    6.97
   1  -1  18   16.78   13.60
  -1   1 -18   35.64    4.81
  -1  -1 -18   40.99    6.59
  -1   1 -18   31.08    9.27
  -1  -1 -18   26.59    9.78
  -1   1 -18   31.18    7.20
  -1  -1 -18   28.03   10.92
  -1   1 -18   22.96    7.32
  -1  -1 -18   16.56    7.83
  -1   1 -18   37.42    8.25
  -1  -1 -18   32.17    6.46
   1  -1  19    5.16    4.97
   1   1  19    6.75    6.43
   1  -1  19    1.75    5.32
   1   1  19   -0.25   10.83
   1  -1  19    3.57    4.84
   1   1  19    2.74    5.22
   1  -1  19   -0.92    6.15
   1   1  19   -3.06   10.64
   1  -1  19    1.59   12.39
  -1   1 -19    4.52    4.30
  -1  -1 -19   12.83    9.68
  -1   1 -19    7.58    5.54
  -1  -1 -19    5.13    9.33
  -1   1 -19    5.57    6.40
  -1  -1 -19   10.61    6.69
  -1   1 -19   16.34   10.99
  -1  -1 -19    1.62    7.07
  -1  -1 -19    9.49    9.33
  -1   1 -19    5.83    7.58
   1  -1  20    2.23    8.66
   1   1  20   10.99   11.24
   1  -1  20    9.49    9.04
   1   1  20    7.90    7.48
   1  -1  20    4.81    8.25
   1   1  20   13.95    8.92
   1  -1  20   17.96   11.08
   1   1  20    9.90    6.82
   1  -1  20   12.90    8.22
  -1   1 -20    2.32    7.42
  -1  -1 -20    9.78    6.56
  -1   1 -20    6.62    9.30
  -1  -1 -20    9.04    5.99
  -1   1 -20    4.49   11.34
  -1  -1 -20    6.18   11.08
  -1   1 -20    0.35    7.83
  -1  -1 -20    2.55   12.01
  -1   1 -20    5.83   12.29
  -1  -1 -20    6.88    6.31
   1  -1  21   22.52    6.31
   1   1  21   24.30    7.93
   1  -1  21   29.68   10.29
   1   1  21   15.13    8.69
   1  -1  21   20.80    6.37
   1   1  21   23.38    6.15
   1   1  21   13.63    8.03
   1  -1  21    6.88   14.62
  -1   1 -21   14.65    5.51
  -1  -1 -21   19.17    7.17
  -1   1 -21   12.80    6.59
  -1  -1 -21   12.13    6.78
  -1   1 -21    4.81    8.06
  -1  -1 -21   10.16    7.74
  -1   1 -21   24.62   13.28
  -1  -1 -21   20.19   13.69
  -1   1 -21   20.67    8.66
  -1  -1 -21   26.94   11.31
   1  -1  22   53.98   11.94
   1   1  22   64.62    9.84
   1  -1  22   56.94    8.28
   1   1  22   73.50   15.76
   1  -1  22   53.73    7.68
   1   1  22   45.19   11.43
   1  -1  22   40.76   15.06
   1   1  22   53.47    9.84
  -1   1 -22   47.20    6.88
  -1  -1 -22   48.76    9.27
  -1   1 -22   39.84   13.03
  -1  -1 -22   56.24   13.57
  -1   1 -22   41.91   10.51
  -1  -1 -22   34.24   15.06
  -1   1 -22   40.51   10.61
  -1  -1 -22   47.61   11.05
  -1   1 -22   47.99   10.45
  -1  -1 -22   50.25    8.60
   1  -2 -22   49.01    9.49
   1   2 -22   54.90    8.03
   1  -2 -22   53.25   12.55
   1   2 -22   28.06    9.33
   1  -2 -22   39.97   14.17
   1   2 -22   61.72   16.66
   1  -2 -22   52.29   12.26
   1  -2 -22   45.00   11.08
  -1  -2  22   45.99    7.29
  -1   2  22   43.54   16.56
  -1  -2  22   52.71   11.85
  -1   2  22   43.95   17.01
  -1   2  22   48.06    7.32
  -1  -2  22   60.73   15.03
  -1   2  22   57.29   10.00
   1  -2 -21   62.74   15.25
   1   2 -21   70.13   12.07
   1  -2 -21   58.25   12.45
   1   2 -21   49.90    9.43
   1  -2 -21   55.00   14.20
   1   2 -21   67.45   10.57
   1  -2 -21   63.50   12.45
   1   2 -21   61.24   10.67
   1  -2 -21   54.49   11.62
  -1  -2  21   63.15   11.02
  -1   2  21   79.04   10.70
  -1  -2  21   68.82   12.32
  -1   2  21   80.67   10.86
  -1   2  21   62.07   11.31
  -1  -2  21   67.17   14.97
  -1   2  21   78.79   15.38
   1  -2 -20    9.94    7.39
   1   2 -20   18.38    9.43
   1  -2 -20    4.55    6.24
   1   2 -20   23.34   11.08
   1  -2 -20   13.50    7.01
   1   2 -20   14.17   12.26
   1  -2 -20   10.89    8.54
   1  -2 -20    8.85    5.48
   1   2 -20    6.08    8.31
  -1  -2  20    3.66    8.50
  -1   2  20   17.04    8.03
  -1  -2  20   10.51    9.27
  -1   2  20   19.27    8.44
  -1   2  20   15.16    8.66
  -1  -2  20    8.79   11.91
  -1   2  20   14.65    7.61
  -1  -2  20   24.68    9.20
   1  -2 -19   40.32   12.64
   1   2 -19   40.38    6.05
   1  -2 -19   37.01    6.91
   1   2 -19   46.78   11.27
   1   2 -19   32.61    8.22
   1  -2 -19   43.98    8.89
   1  -2 -19   34.52    8.85
  -1  -2  19   43.34    5.57
  -1   2  19   51.78   14.17
  -1  -2  19   46.47    9.46
  -1   2  19   35.83   13.47
  -1   2  19   41.88    5.99
  -1  -2  19   51.15   12.20
  -1   2  19   61.27   13.28
   1  -2 -18   16.34    6.91
   1   2 -18   14.68    5.25
   1  -2 -18   18.18    5.51
   1   2 -18   21.05   10.06
   1   2 -18   19.78    7.39
   1  -2 -18   18.44    7.68
   1  -2 -18   18.60    7.32
  -1  -2  18   16.21    7.10
  -1   2  18   20.80   11.82
  -1  -2  18   19.71    8.03
  -1   2  18   25.10    7.55
  -1   2  18   18.50    5.29
  -1  -2  18    6.15   11.27
  -1   2  18   22.13    7.10
  -1  -2  18    4.49    8.41
   1  -2 -17   48.66    7.45
   1   2 -17   44.20    8.92
   1  -2 -17   50.25    6.08
   1   2 -17   46.69   10.89
   1   2 -17   58.38    7.87
   1  -2 -17   56.56    8.31
   1  -2 -17   43.47    5.19
  -1  -2  17   68.18    7.71
  -1   2  17   73.38    8.12
  -1  -2  17   64.59    8.63
  -1   2  17   64.33    8.22
  -1   2  17   58.66    8.69
  -1  -2  17   50.25    7.52
  -1   2  17   56.82   11.85
   1  -2 -16   45.10   10.45
   1   2 -16   35.61    7.96
   1  -2 -16   38.57    5.76
   1   2 -16   39.81    9.84
   1   2 -16   40.22    7.80
   1  -2 -16   38.03    8.09
   1   2 -16   41.72    7.93
   1  -2 -16   33.31    6.94
  -1  -2  16   39.75    4.43
  -1   2  16   35.22    7.90
  -1  -2  16   42.52    7.58
  -1   2  16   35.92    7.58
  -1   2  16   41.75    7.93
  -1  -2  16   38.82   10.48
  -1   2  16   32.90   10.73
  -1  -2  16   40.70    8.60
   1  -2 -15  382.04   15.99
   1   2 -15  330.26   17.77
   1  -2 -15  390.92   14.36
   1   2 -15  328.47   20.67
   1   2 -15  419.27   23.73
   1  -2 -15  370.19   17.17
   1   2 -15  377.58   17.23
   1  -2 -15  369.49   15.83
  -1  -2  15  414.68   11.97
  -1   2  15  394.94   16.69
  -1  -2  15  406.78   16.56
  -1   2  15  417.77   17.99
  -1   2  15  402.77   17.52
  -1  -2  15  422.45   22.23
  -1  -2  15  391.24   22.13
  -1   2  15  400.45   16.62
  -1  -2  15  384.97   18.22
   1  -2 -14   26.62    9.94
   1   2 -14   20.48    4.75
   1  -2 -14   26.40    4.97
   1   2 -14   32.80    8.66
   1   2 -14   33.12    6.78
   1  -2 -14   24.17    6.88
   1   2 -14   21.02    7.29
   1  -2 -14   24.17    3.69
  -1  -2  14   32.01    5.51
  -1   2  14   29.55   10.86
  -1  -2  14   32.64    6.21
  -1   2  14   44.87   10.99
  -1   2  14   28.76    4.62
  -1  -2  14   36.15    5.96
  -1  -2  14   30.61    9.84
  -1   2  14   38.73   10.35
  -1  -2  14   30.00   12.07
   1  -2 -13   43.41    6.40
   1   2 -13   36.40    4.81
   1  -2 -13   49.30    7.93
   1   2 -13   48.73    6.46
   1  -2 -13   35.00    6.94
   1  -2 -13   42.80    3.54
  -1  -2  13   49.52    5.32
  -1   2  13   43.89   10.76
  -1  -2  13   47.61    3.89
  -1   2  13   49.01    6.88
  -1   2  13   48.92    4.87
  -1  -2  13   45.96    6.21
  -1  -2  13   47.96    9.46
  -1   2  13   44.08    9.81
  -1  -2  13   39.62    7.58
   1  -2 -12   10.86    5.22
   1   2 -12   17.77    4.62
   1   2 -12   20.19    3.73
   1  -2 -12   11.08    6.72
   1   2 -12   14.87    4.68
   1   2 -12   17.77    8.73
   1  -2 -12    3.63    9.43
   1   2 -12   31.34    9.71
   1  -2 -12   13.03    4.17
  -1  -2  12   19.87    4.30
  -1   2  12    8.54    9.17
  -1  -2  12   16.66    4.81
  -1   2  12   16.43    5.80
  -1   2  12    5.13    4.08
  -1  -2  12   16.97    4.71
  -1  -2  12   15.35    4.94
  -1   2  12   18.69    5.10
  -1  -2  12   13.54   10.03
   1  -2 -11  137.83    7.58
   1   2 -11  124.24    7.04
   1   2 -11  128.50    5.67
   1  -2 -11  141.02    6.43
   1   2 -11  126.08   10.29
   1   2 -11  135.51   11.78
   1  -2 -11  132.01    8.47
   1   2 -11  153.34   12.58
   1  -2 -11  129.14    5.86
  -1  -2  11  142.58    6.18
  -1   2  11  139.90    7.83
  -1  -2  11  139.84    4.94
  -1   2  11  134.55    8.22
  -1   2  11  128.66    8.89
  -1  -2  11  136.11    7.23
  -1  -2  11  130.92    7.42
  -1   2  11  142.52    7.80
  -1  -2  11  145.99    8.63
   1  -2 -10   92.29    6.21
   1   2 -10   90.99    3.92
   1   2 -10   94.01    4.90
   1  -2 -10   97.07    7.80
   1   2 -10  100.51    8.57
   1   2 -10  100.41    9.84
   1  -2 -10   97.42    6.91
   1   2 -10  113.60   10.86
   1  -2 -10   93.69    4.46
  -1  -2  10  104.27    3.47
  -1   2  10   93.76    6.56
  -1  -2  10   96.91    3.89
  -1   2  10   93.41    6.85
  -1   2  10   97.71    7.83
  -1  -2  10  100.25    6.21
  -1  -2  10  101.69    9.30
  -1   2  10  104.87    6.62
  -1  -2  10  122.45   10.96
   1  -2  -9   18.06    6.37
   1   2  -9    4.87    3.41
   1   2  -9   -6.91    4.68
   1  -2  -9    5.25    3.44
   1   2  -9    7.20    3.73
   1   2  -9    7.87    6.40
   1  -2  -9    3.06    4.59
   1   2  -9    6.88    7.45
   1  -2  -9    1.53    2.39
  -1  -2   9    1.31    2.87
  -1   2   9    6.11    4.24
  -1  -2   9    2.68    2.10
  -1   2   9    1.85    5.51
  -1  -2   9    4.20    6.40
  -1  -2   9    4.87    3.85
  -1   2   9    2.55    4.39
  -1  -2   9    8.22    4.62
   1  -2  -8   26.08    4.08
   1   2  -8   23.47    3.47
   1   2  -8   24.78    5.10
   1  -2  -8   23.34    5.86
   1   2  -8   24.01    4.04
   1   2  -8   32.74    6.97
   1  -2  -8   27.36    7.71
   1   2  -8   30.03    4.68
   1  -2  -8   24.59    2.20
  -1  -2   8   25.86    3.06
  -1   2   8   31.82    4.39
  -1  -2   8   26.11    3.50
  -1   2   8   28.31    3.69
  -1  -2   8   26.08    6.75
  -1  -2   8   31.40    6.62
  -1   2   8   34.94    4.62
  -1  -2   8   21.94    7.71
   1  -2  -7   82.39    7.42
   1   2  -7   70.38    4.08
   1   2  -7   76.53    4.04
   1  -2  -7   68.34    6.85
   1   2  -7   75.80    7.32
   1   2  -7   65.06    7.87
   1  -2  -7   69.20    5.54
   1   2  -7   65.38    5.38
   1  -2  -7   71.37    2.68
  -1  -2   7   74.33    3.50
  -1   2   7   78.98    7.55
  -1  -2   7   74.30    4.08
  -1   2   7   81.15    6.88
  -1  -2   7   75.80    5.35
  -1  -2   7   78.09    4.81
  -1   2   7   74.08    5.38
  -1  -2   7   77.04    5.45
   1  -2  -6   32.80    3.92
   1   2  -6   29.84    2.17
   1  -2  -6   28.18    3.76
   1   2  -6   28.09    6.59
   1   2  -6   28.44    6.66
   1  -2  -6   28.34    4.81
   1   2  -6   43.22    7.32
  -1   2   6   28.54    6.34
  -1  -2   6   25.45    3.34
  -1   2   6   26.24    3.92
  -1  -2   6   28.15    4.27
  -1   2   6   27.61    3.85
  -1  -2   6   33.95    4.11
  -1   2   6   40.96    7.36
  -1  -2   6   44.04    7.20
   1  -2  -5  593.98   19.90
   1   2  -5  626.34   13.82
   1  -2  -5  660.16   17.23
   1   2  -5  614.56   17.23
   1   2  -5  626.02   17.17
   1  -2  -5  620.77   18.63
   1   2  -5  619.08   16.78
  -1   2   5  610.70   16.75
  -1  -2   5  586.18   15.29
  -1   2   5  611.59   20.41
  -1  -2   5  636.08   18.15
  -1   2   5  635.83   16.56
  -1  -2   5  621.75   16.75
  -1   2   5  635.80   18.73
  -1  -2   5  638.03   17.20
   1  -2  -4  295.32    8.28
   1   2  -4  295.54    6.50
   1  -2  -4  316.43   12.04
   1   2  -4  298.60   12.61
   1   2  -4  316.94   12.10
   1  -2  -4  288.28    9.84
   1   2  -4  288.89   11.85
  -1   2   4  280.92   11.27
  -1  -2   4  293.60    7.93
  -1   2   4  307.96    9.08
  -1  -2   4  293.28    9.55
  -1   2   4  291.98    8.38
  -1  -2   4  295.45    8.73
  -1   2   4  287.93   13.89
  -1  -2   4  296.88    9.04
   1  -2  -3  108.73    6.37
   1   2  -3  101.97    3.31
   1   2  -3  113.41    8.15
   1  -2  -3  107.55    8.03
   1   2  -3  113.31    4.97
   1  -2  -3  130.35    9.43
   1   2  -3  116.53    7.01
  -1   2   3   99.36    4.49
  -1  -2   3  107.71    3.41
  -1   2   3  102.33    5.19
  -1  -2   3  111.59    5.51
  -1   2   3  120.29    7.32
  -1  -2   3  107.07    7.96
  -1   2   3  110.64    5.92
  -1  -2   3  112.36    4.94
   1  -2  -2    5.99    2.45
   1   2  -2    9.94    2.13
   1   2  -2   14.75    3.41
   1  -2  -2   11.11    3.60
   1  -2  -2    9.81    3.18
   1   2  -2    4.84    2.96
   1  -2  -2    7.74    3.85
   1   2  -2   12.01    4.01
   1   2  -2    6.37    2.52
   1  -2  -2    7.90    1.05
  -1   2   2    2.96    2.52
  -1  -2   2    6.91    2.07
  -1   2   2    4.90    5.67
  -1  -2   2   17.52    5.83
  -1   2   2   10.25    3.06
  -1  -2   2    4.08    3.09
  -1   2   2    6.31    3.85
  -1   2   2    6.66    0.99
  -1  -2   2   10.64    2.68
   1  -2  -1  430.22    9.46
   1   2  -1  441.15   12.07
   1   2  -1  438.92   12.13
   1  -2  -1  465.86   15.92
   1  -2  -1  441.75   14.36
   1   2  -1  459.75   14.65
   1  -2  -1  447.61   12.68
   1   2  -1  443.60   12.87
   1   2  -1  448.44   11.56
   1  -2  -1  429.46    8.28
  -1   2   1  434.78   11.78
  -1  -2   1  436.37    9.81
  -1   2   1  447.96   12.20
  -1  -2   1  454.91   12.58
  -1  -2   1  432.68   11.11
  -1   2   1  436.43   10.96
  -1   2   1  442.26   16.69
  -1   2   1  425.86    8.18
  -1  -2   1  440.29    9.59
   1  -2   0  687.10   14.75
   1   2   0  691.53   16.56
   1   2   0  716.82   18.89
   1  -2   0  726.28   19.55
   1   2   0  706.50   20.92
   1   2   0  698.82   18.76
   1  -2   0  724.84   24.30
   1   2   0  691.56   14.36
   1  -2   0  664.84   15.10
  -1  -2   0  674.49   18.69
  -1   2   0  703.50   15.03
  -1  -2   0  717.01   23.44
  -1   2   0  698.31   22.99
  -1  -2   0  691.66   17.26
  -1   2   0  668.03   17.01
  -1   2   0  707.49   24.04
  -1  -2   0  703.57   16.56
  -1   2   0  686.12   15.86
   1  -2   1 1084.52   24.71
   1   2   1 1102.49   28.98
   1   2   1 1100.89   30.67
   1  -2   1 1102.90   36.37
   1  -2   1 1104.11   29.78
   1   2   1 1086.50   28.79
   1   2   1 1142.77   36.97
   1   2   1 1103.12   26.34
   1  -2   1 1102.93   29.33
  -1  -2  -1 1082.33   28.34
  -1  -2  -1 1086.44   30.64
  -1   2  -1 1128.44   32.39
  -1  -2  -1 1091.85   32.99
  -1   2  -1 1134.65   34.17
  -1   2  -1 1159.21   33.41
  -1  -2  -1 1171.08   33.09
  -1  -2  -1 1094.56   26.18
  -1   2  -1 1098.95   29.81
   1   2   2    9.46    3.12
   1   2   2    5.83    3.82
   1  -2   2   18.25    3.92
   1   2   2    3.44    3.15
   1  -2   2    9.24    3.12
   1   2   2   11.46    6.11
   1   2   2   11.94    2.01
   1  -2   2    1.15    4.17
  -1  -2  -2   14.75    2.93
  -1   2  -2    9.24    1.91
  -1  -2  -2    4.75    6.11
  -1   2  -2    2.07    6.24
  -1  -2  -2   11.78    4.97
  -1   2  -2    2.07    5.00
  -1  -2  -2    8.57    3.85
  -1   2  -2    2.55    4.08
  -1  -2  -2    8.50    1.31
  -1   2  -2   10.92    2.68
   1   2   3   57.83    6.43
   1  -2   3   55.61    4.97
   1   2   3   67.13    6.02
   1  -2   3   51.78    6.40
   1   2   3   53.15    7.26
   1  -2   3   66.40    6.21
  -1  -2  -3   53.76    6.18
  -1   2  -3   52.87    2.77
  -1  -2  -3   61.50    7.29
  -1   2  -3   49.11    7.77
  -1   2  -3   58.66    3.98
  -1  -2  -3   71.21    7.36
  -1   2  -3   59.65    6.31
   1   2   4    1.11    3.34
   1  -2   4    0.92    1.40
   1   2   4   -2.26    3.66
   1  -2   4    5.48    6.24
   1   2   4    2.87    2.87
   1  -2   4    1.88    3.31
   1   2   4    1.34    3.73
   1  -2   4    4.04    3.25
  -1  -2  -4    4.01    3.31
  -1   2  -4   -0.06    1.34
  -1  -2  -4   -2.36    3.63
  -1   2  -4    6.24    3.76
  -1   2  -4    0.29    3.22
  -1  -2  -4   -0.73    3.63
  -1  -2  -4   -1.43    1.75
  -1   2  -4    2.80    3.34
   1  -2   5  270.45    4.46
   1   2   5  271.53    8.82
   1  -2   5  285.48    5.06
   1   2   5  277.61    9.04
   1  -2   5  293.98   10.19
   1   2   5  262.04   10.80
   1  -2   5  268.03    8.28
   1   2   5  267.93    9.11
   1  -2   5  271.72    8.98
  -1  -2  -5  287.58    9.17
  -1   2  -5  259.14    5.32
  -1   2  -5  272.17    8.12
  -1  -2  -5  280.54   12.32
  -1   2  -5  277.07   13.28
  -1   2  -5  262.33   11.53
  -1  -2  -5  266.98   13.22
  -1  -2  -5  268.25    5.86
  -1   2  -5  271.78    9.11
   1  -2   6  479.46    8.82
   1   2   6  464.75   17.29
   1  -2   6  433.54    8.15
   1   2   6  466.18   17.55
   1  -2   6  450.48   14.14
   1   2   6  414.68   14.81
   1  -2   6  452.55   12.48
   1   2   6  441.59   17.39
   1  -2   6  449.78   13.22
  -1  -2  -6  464.36   13.28
  -1   2  -6  454.20    8.44
  -1   2  -6  459.40   12.07
  -1  -2  -6  451.59   16.91
  -1   2  -6  453.31   17.83
  -1   2  -6  445.99   12.45
  -1  -2  -6  454.59   17.99
  -1  -2  -6  436.56    9.43
  -1   2  -6  439.01   13.18
  -1  -2  -6  453.44   10.96
   1  -2   7  360.61    6.53
   1   2   7  340.03   10.86
   1  -2   7  339.65    6.75
   1   2   7  360.32   14.46
   1  -2   7  341.53   11.66
   1  -2   7  330.54    9.78
   1   2   7  345.22   10.89
   1  -2   7  342.36   14.87
  -1  -2  -7  334.40   10.57
  -1   2  -7  343.79    6.91
  -1   2  -7  336.88    9.68
  -1  -2  -7  350.92   10.57
  -1   2  -7  335.64   11.34
  -1   2  -7  336.40   10.35
  -1  -2  -7  335.10   14.81
  -1   2  -7  322.71   11.18
  -1  -2  -7  335.45    8.85
   1  -2   8   49.62    2.36
   1   2   8   56.56    4.97
   1  -2   8   49.43    2.64
   1   2   8   54.65    7.13
   1  -2   8   55.83    5.45
   1  -2   8   46.94    4.33
   1   2   8   50.51    4.84
   1  -2   8   52.96    5.22
  -1  -2  -8   48.63    7.68
  -1   2  -8   48.82    6.40
  -1  -2  -8   50.29    7.29
  -1   2  -8   57.74    7.96
  -1   2  -8   58.50    7.39
  -1  -2  -8   48.95    5.03
  -1   2  -8   41.27    5.45
  -1  -2  -8   45.96    3.79
   1  -2   9   30.89    2.52
   1   2   9   29.20    4.84
   1  -2   9   29.24    2.80
   1   2   9   24.68    4.36
   1  -2   9   25.38    4.90
   1  -2   9   25.54    4.27
   1   2   9   31.50    4.81
   1  -2   9   23.73    5.25
  -1  -2  -9   36.47    4.94
  -1   2  -9   30.13    5.96
  -1  -2  -9   33.28    4.52
  -1   2  -9   31.02    4.75
  -1   2  -9   22.39    6.88
  -1  -2  -9   24.52    4.90
  -1   2  -9   24.97    5.48
  -1  -2  -9   26.31    3.89
   1  -2  10  271.24    6.91
   1   2  10  256.91   14.62
   1  -2  10  273.28    7.36
   1   2  10  250.26    9.14
   1  -2  10  253.31   10.51
   1  -2  10  243.98    9.20
   1   2  10  272.17   10.06
   1  -2  10  268.47   15.25
  -1  -2 -10  264.17   14.68
  -1   2 -10  250.67    8.73
  -1  -2 -10  250.57   12.99
  -1   2 -10  249.17   10.41
  -1   2 -10  263.89   13.63
  -1  -2 -10  250.51   10.51
  -1   2 -10  265.32   11.18
  -1  -2 -10  266.27    9.71
   1  -2  11   93.95    4.43
   1   2  11   85.67   10.86
   1  -2  11   97.58    4.90
   1   2  11   92.58    6.15
   1  -2  11  101.21    7.07
   1  -2  11   96.40    6.18
   1   2  11   99.01    6.56
   1  -2  11   95.32   11.88
  -1  -2 -11  104.55    6.82
  -1   2 -11   91.31    5.51
  -1  -2 -11   97.58    6.21
  -1   2 -11   89.84   10.64
  -1   2 -11  104.78   10.32
  -1  -2 -11   87.01    6.88
  -1   2 -11   88.69    7.90
  -1  -2 -11   88.82    6.56
   1  -2  12  195.38    6.97
   1   2  12  174.59   14.52
   1  -2  12  202.93    5.76
   1   2  12  200.89   12.39
   1  -2  12  204.11   10.51
   1  -2  12  194.30   12.68
   1   2  12  189.75    9.30
   1  -2  12  183.47   10.89
  -1  -2 -12  179.08    9.30
  -1   2 -12  176.24    8.38
  -1  -2 -12  191.21    8.73
  -1   2 -12  170.54   14.20
  -1   2 -12  188.28    9.17
  -1  -2 -12  171.62    9.97
  -1   2 -12  169.11   16.66
  -1  -2 -12  171.78    9.49
   1  -2  13  559.84   13.82
   1   2  13  547.45   27.01
   1  -2  13  563.98   17.58
   1   2  13  543.34   23.28
   1  -2  13  574.40   20.83
   1  -2  13  528.03   18.22
   1   2  13  539.71   18.98
   1  -2  13  532.52   21.56
  -1  -2 -13  504.75   19.84
  -1   2 -13  495.54   17.90
  -1  -2 -13  555.16   18.79
  -1   2 -13  509.71   20.13
  -1   2 -13  549.91   19.71
  -1  -2 -13  529.62   27.17
  -1  -2 -13  506.31   16.50
   1  -2  14   59.75    5.70
   1   2  14   54.90   11.94
   1  -2  14   66.31    5.86
   1   2  14   57.90    7.77
   1   2  14   55.00    9.01
   1  -2  14   72.71   11.21
   1  -2  14   49.71    6.62
   1   2  14   64.40   10.61
   1  -2  14   50.00   13.92
  -1  -2 -14   47.68    6.91
  -1   2 -14   43.63    9.01
  -1  -2 -14   59.36   10.10
  -1   2 -14   46.62    7.68
  -1   2 -14   62.90    7.17
  -1  -2 -14   51.69   11.62
  -1   2 -14   60.38    8.41
  -1  -2 -14   50.29    7.42
   1  -2  15   26.08    3.41
   1   2  15   15.19   11.31
   1  -2  15   28.63    5.67
   1   2  15   19.71    6.62
   1   2  15   15.67    5.29
   1  -2  15   23.44    6.02
   1   2  15   19.94    9.90
   1  -2  15   19.90    8.50
  -1  -2 -15   19.97    9.90
  -1   2 -15   17.71    8.28
  -1  -2 -15   27.17    9.01
  -1   2 -15   15.96    6.85
  -1   2 -15   22.90   10.54
  -1  -2 -15    5.38   10.61
  -1   2 -15   14.87    7.32
  -1  -2 -15   18.95    4.36
   1  -2  16   57.26    6.50
   1   2  16   63.15    7.64
   1  -2  16   54.87    4.62
   1   2  16   70.35    7.96
   1   2  16   62.10    6.50
   1  -2  16   57.55    6.94
   1   2  16   53.82    6.94
   1  -2  16   54.78    8.82
  -1  -2 -16   52.58    7.26
  -1   2 -16   53.06    6.46
  -1  -2 -16   62.42   10.45
  -1   2 -16   41.62    7.99
  -1   2 -16   58.95    7.99
  -1  -2 -16   51.53   12.32
  -1   2 -16   47.68    8.50
  -1  -2 -16   52.93    8.57
   1  -2  17   50.41    4.94
   1   2  17   60.70    7.99
   1  -2  17   49.65    5.25
   1   2  17   42.58    8.54
   1   2  17   62.29   10.00
   1  -2  17   56.69    7.20
   1   2  17   50.45    7.39
  -1  -2 -17   46.21   11.78
  -1   2 -17   45.45    6.53
  -1  -2 -17   52.17   10.83
  -1   2 -17   32.87    7.96
  -1   2 -17   52.87    7.48
  -1  -2 -17   43.60    8.18
  -1   2 -17   39.30   14.08
  -1  -2 -17   49.04    5.96
   1  -2  18   25.99    7.10
   1   2  18   25.38    7.71
   1  -2  18   17.90    7.74
   1   2  18   20.38    8.25
   1   2  18   27.74    9.14
   1  -2  18   23.09    6.82
   1   2  18   12.01   10.96
   1  -2  18   24.46    8.63
  -1  -2 -18   26.15    6.91
  -1   2 -18   21.66    9.78
  -1  -2 -18   19.27    6.37
  -1   2 -18    4.08    7.48
  -1   2 -18   23.98   11.88
  -1  -2 -18   26.53    7.83
  -1   2 -18   19.78    8.54
  -1  -2 -18   16.34    8.66
   1  -2  19   12.01    7.39
   1   2  19   23.47    8.09
   1  -2  19   12.20    8.09
   1   2  19   17.93    8.18
   1   2  19    4.97    5.73
   1  -2  19   23.60    6.85
   1   2  19   22.07    7.52
   1  -2  19   18.41    9.24
  -1  -2 -19   17.07    7.07
  -1   2 -19   15.25    6.31
  -1  -2 -19   13.76    6.50
  -1   2 -19   28.66   12.01
  -1   2 -19   24.90    7.58
  -1  -2 -19   13.89   12.55
  -1   2 -19   25.13    8.31
  -1  -2 -19   14.52    5.89
   1  -2  20   16.59    7.99
   1   2  20   21.62   13.03
   1  -2  20   17.87    8.38
   1   2  20   16.59   13.22
   1   2  20    7.74   10.03
   1  -2  20   13.98    6.85
   1   2  20   12.64   12.99
   1  -2  20    2.10   15.35
  -1  -2 -20    9.68    7.42
  -1   2 -20   13.73    6.40
  -1  -2 -20   18.44    6.72
  -1   2 -20    7.45   12.36
  -1  -2 -20   19.81    7.68
  -1   2 -20   18.34   14.17
  -1  -2 -20   16.08   13.73
  -1  -2 -20   11.21    9.59
  -1   2 -20    2.71   14.49
   1  -2  21   12.01    8.47
   1   2  21    9.24   13.12
   1  -2  21   11.46    9.33
   1   2  21    8.09    8.38
   1   2  21   10.64   10.32
   1  -2  21    8.09    7.96
   1   2  21   -2.87    8.28
   1  -2  21   10.00    9.68
  -1  -2 -21    3.50    7.68
  -1   2 -21   -5.51   10.64
  -1  -2 -21    9.81    6.91
  -1   2 -21   -5.45   12.64
  -1  -2 -21   18.47   12.29
  -1   2 -21    3.31    8.89
  -1  -2 -21   10.64   14.46
  -1   2 -21    4.62   14.52
  -1  -2 -21    4.78    6.15
   1  -3 -20   12.90    7.64
   1   3 -20   17.61   10.54
   1  -3 -20    2.77    7.13
   1   3 -20    5.45   11.75
   1   3 -20   13.22   13.79
   1  -3 -20    4.84    9.94
  -1   3  20    9.17    9.08
  -1   3  20    6.02    9.17
  -1   3  20    1.02   10.06
  -1  -3  20    7.93    7.90
  -1   3  20   -8.82   12.64
  -1  -3  20   -6.82    9.90
   1  -3 -19    2.99    7.20
   1   3 -19    4.20    9.30
   1  -3 -19    8.50    6.66
   1   3 -19    3.63   11.24
   1   3 -19   -2.23    8.31
   1  -3 -19   -7.99    8.31
  -1  -3  19    1.91    7.04
  -1   3  19   -6.24    8.66
  -1  -3  19    9.33    7.77
  -1   3  19    4.94    8.63
  -1   3  19   10.10    9.30
  -1  -3  19    0.25    7.99
  -1   3  19   11.62   11.75
   1  -3 -18   -3.63   11.11
   1   3 -18    6.27    5.45
   1  -3 -18    6.21    5.96
   1   3 -18   11.85   10.92
   1   3 -18   -5.80   12.32
   1  -3 -18   -2.77    8.15
   1  -3 -18    4.39    5.96
  -1  -3  18    5.38    6.43
  -1   3  18   -1.66    8.06
  -1  -3  18   15.48    7.23
  -1   3  18  -13.22   13.22
  -1   3  18    9.14    9.11
  -1  -3  18    4.33   11.53
  -1  -3  18    6.66    6.85
  -1   3  18    5.38    7.45
  -1  -3  18    1.40    8.66
   1  -3 -17   37.80    7.42
   1   3 -17   23.12    6.21
   1  -3 -17   32.32    6.75
   1   3 -17   33.41   11.50
   1   3 -17   21.72    8.47
   1  -3 -17   26.47    8.66
   1  -3 -17   21.24    5.67
  -1  -3  17   37.39    6.43
  -1   3  17   42.20   13.47
  -1  -3  17   25.67    4.68
  -1   3  17   43.41    8.31
  -1   3  17   31.02    5.99
  -1  -3  17   34.81    7.99
  -1  -3  17   23.03    7.29
  -1   3  17   33.41   12.80
   1  -3 -16   12.29    6.75
   1   3 -16    6.78    5.48
   1  -3 -16    9.52    5.89
   1   3 -16   12.74   10.38
   1   3 -16   20.57    7.23
   1  -3 -16   16.85    7.71
   1  -3 -16   10.25    4.59
   1   3 -16   20.22    7.55
  -1  -3  16   17.01    5.19
  -1   3  16   25.67   12.04
  -1  -3  16   16.97    6.21
  -1   3  16    4.36    7.93
  -1   3  16    9.65    5.67
  -1  -3  16   20.25    7.39
  -1  -3  16    5.10    6.69
  -1   3  16   29.81   11.31
   1  -3 -15    9.30   10.38
   1   3 -15   13.28    7.96
   1  -3 -15   24.11    8.73
   1   3 -15   17.71   10.57
   1   3 -15   18.18   10.48
   1  -3 -15   18.12    7.29
   1  -3 -15    9.71    3.92
   1   3 -15   10.06    7.13
  -1  -3  15    7.99    4.81
  -1   3  15   11.11   11.18
  -1  -3  15   14.84    5.45
  -1   3  15   19.17   11.75
  -1   3  15   11.62    5.48
  -1  -3  15   18.28    6.78
  -1  -3  15    5.96    9.75
  -1   3  15   15.89    6.85
  -1  -3  15    7.36    7.55
   1  -3 -14    3.18    5.89
   1   3 -14    0.73    7.48
   1  -3 -14   10.29    8.57
   1   3 -14    3.41    9.81
   1   3 -14   11.08    5.89
   1  -3 -14   14.27   11.21
   1  -3 -14    3.15    3.09
   1   3 -14    2.74    6.43
  -1  -3  14    4.90    4.17
  -1   3  14   12.77   10.10
  -1  -3  14    3.25    4.59
  -1   3  14   -2.32    6.59
  -1   3  14    0.16    4.84
  -1  -3  14    4.46    9.65
  -1  -3  14    1.97    8.95
  -1   3  14    0.03    6.88
   1  -3 -13   90.06   11.40
   1   3 -13   86.18    9.59
   1  -3 -13   85.86    7.23
   1   3 -13   94.87    8.22
   1   3 -13   90.16    8.85
   1  -3 -13   79.30   14.11
   1   3 -13   80.54    8.38
  -1  -3  13   83.44    5.32
  -1   3  13  107.68   14.20
  -1  -3  13   76.37    6.15
  -1   3  13   89.94   13.12
  -1   3  13   99.08    7.10
  -1  -3  13   82.39   12.23
  -1   3  13   82.13    7.74
  -1  -3  13   90.29    7.32
  -1   3  13   93.89   13.28
  -1  -3  13   90.03    9.30
   1  -3 -12  198.95   10.61
   1   3 -12  185.45   12.90
   1  -3 -12  212.99   10.13
   1   3 -12  195.61   11.15
   1   3 -12  209.17   10.96
   1  -3 -12  189.11   12.26
   1   3 -12  207.45   11.66
  -1  -3  12  202.61    5.83
  -1   3  12  215.26   11.66
  -1  -3  12  195.57    8.57
  -1   3  12  213.44   12.01
  -1   3  12  202.90    9.49
  -1  -3  12  186.85   15.67
  -1   3  12  198.69   10.10
  -1  -3  12  211.50   10.64
  -1   3  12  224.68   17.07
  -1  -3  12  214.49   12.07
   1  -3 -11  453.28   17.17
   1   3 -11  458.95   21.24
   1  -3 -11  495.10   23.47
   1   3 -11  486.82   25.38
   1   3 -11  479.40   24.62
   1  -3 -11  462.04   26.69
   1   3 -11  474.49   18.73
  -1  -3  11  512.52   14.30
  -1   3  11  480.35   24.87
  -1  -3  11  505.51   15.51
  -1   3  11  489.05   16.82
  -1  -3  11  528.41   25.83
  -1   3  11  471.56   22.87
  -1  -3  11  484.65   23.44
  -1   3  11  524.65   19.65
   1  -3 -10   63.31    9.68
   1   3 -10   43.69    4.84
   1   3 -10   43.18    8.31
   1  -3 -10   60.67    6.21
   1   3 -10   52.36    6.40
   1   3 -10   53.18   10.92
   1  -3 -10   55.22    7.64
   1   3 -10   54.14    6.94
  -1  -3  10   57.23    3.95
  -1   3  10   70.64   10.73
  -1  -3  10   48.28    4.55
  -1   3  10   59.40    6.21
  -1  -3  10   59.71   11.11
  -1   3  10   52.13    6.27
  -1  -3  10   54.65    6.43
  -1   3  10   53.41    7.20
  -1  -3  10   57.32    7.26
   1  -3  -9   72.17    6.15
   1   3  -9   71.47    5.03
   1   3  -9   76.15    8.41
   1  -3  -9   68.76    9.71
   1   3  -9   76.62   10.22
   1   3  -9   87.26   10.99
   1  -3  -9   60.45   11.82
   1   3  -9   65.61    6.88
  -1  -3   9   79.14    4.14
  -1   3   9   76.27   10.64
  -1  -3   9   68.60    4.39
  -1   3   9   83.47    6.37
  -1  -3   9   76.24   10.83
  -1   3   9   65.41    9.55
  -1  -3   9   75.10    9.75
  -1   3   9   74.08    7.20
  -1  -3   9   83.92   11.27
   1  -3  -8   10.38    7.36
   1   3  -8    8.03    3.38
   1  -3  -8    4.59    4.62
   1   3  -8    7.52    4.90
   1   3  -8    6.43    8.06
   1  -3  -8    6.18    5.48
   1   3  -8   13.34    7.58
  -1   3   8    6.50    4.81
  -1  -3   8    4.46    1.97
  -1   3   8    5.38    4.49
  -1  -3   8   13.76    8.31
  -1   3   8    4.33    4.49
  -1  -3   8    0.73    4.52
  -1   3   8   -1.24    5.32
  -1  -3   8    9.65    5.00
   1  -3  -7    4.68    4.27
   1   3  -7   10.70    3.41
   1  -3  -7    8.54    7.26
   1   3  -7   17.04    7.71
   1   3  -7   14.39    7.36
   1  -3  -7   15.29    5.51
   1   3  -7    5.67    4.43
  -1   3   7   15.29    4.43
  -1  -3   7    9.30    3.28
  -1   3   7    5.35    4.62
  -1  -3   7   18.57    7.96
  -1   3   7    5.06    4.46
  -1  -3   7    7.48    4.55
  -1   3   7   13.98    5.32
  -1  -3   7   14.24    7.61
   1  -3  -6   42.45    7.04
   1   3  -6   47.99    4.20
   1  -3  -6   40.25    5.19
   1   3  -6   48.25    5.61
   1   3  -6   49.78    8.31
   1  -3  -6   47.10    9.59
   1   3  -6   48.60    4.78
  -1   3   6   46.21    7.42
  -1  -3   6   46.78    3.89
  -1   3   6   53.06    7.99
  -1  -3   6   52.29    9.01
  -1   3   6   48.34    7.71
  -1  -3   6   44.20    8.34
  -1   3   6   42.96    5.86
  -1  -3   6   51.97    5.22
   1  -3  -5   26.88    3.92
   1   3  -5   26.75    3.89
   1  -3  -5   31.05    4.75
   1   3  -5   26.53    4.87
   1   3  -5   29.11    7.32
   1  -3  -5   26.72    8.82
   1   3  -5   23.44    4.11
  -1   3   5   22.68    4.17
  -1  -3   5   25.86    3.60
  -1   3   5   29.49    7.32
  -1  -3   5   32.39    8.06
  -1   3   5   28.92    6.94
  -1  -3   5   21.40    7.23
  -1   3   5   27.10    8.38
  -1  -3   5   24.30    4.33
   1  -3  -4    3.85    3.28
   1   3  -4   12.36    2.32
   1   3  -4    3.76    6.94
   1  -3  -4    8.50    7.10
   1   3  -4    7.01    6.50
   1  -3  -4   10.54    4.81
   1   3  -4   -0.03    8.31
   1   3  -4   10.57    5.41
  -1   3   4   -1.18    5.67
  -1  -3   4    6.43    3.54
  -1   3   4   11.24    6.85
  -1  -3   4    8.60    4.52
  -1   3   4   11.21    6.56
  -1  -3   4   19.01    6.85
  -1   3   4   10.64    7.55
  -1  -3   4    9.49    5.54
   1  -3  -3  231.34    9.78
   1   3  -3  254.20    8.28
   1   3  -3  223.60   12.96
   1  -3  -3  232.71   12.80
   1  -3  -3  236.27    8.54
   1   3  -3  237.13    8.44
   1  -3  -3  253.50   14.87
   1   3  -3  234.40   14.14
   1   3  -3  244.30    9.55
  -1   3   3  229.11    7.71
  -1  -3   3  234.81    8.09
  -1   3   3  240.19    9.20
  -1  -3   3  227.80    9.39
  -1   3   3  243.03   12.07
  -1  -3   3  238.28   12.39
  -1   3   3  232.64    9.71
  -1   3   3  232.64    3.76
  -1  -3   3  233.98    9.87
   1  -3  -2   72.26    3.89
   1   3  -2   76.56    5.41
   1   3  -2   78.44    9.11
   1  -3  -2   79.36    9.04
   1  -3  -2   81.15    5.29
   1   3  -2   80.41    4.94
   1   3  -2   72.80    9.97
   1  -3  -2   83.98    9.97
   1   3  -2   74.49    5.48
  -1  -3   2   71.72    5.29
  -1   3   2   71.05    4.24
  -1   3   2   73.57    5.86
  -1  -3   2   75.35    6.15
  -1   3   2   72.61    7.93
  -1  -3   2   75.57    7.83
  -1   3   2   72.29    6.15
  -1   3   2   74.62    2.45
  -1  -3   2   69.17    3.89
   1  -3  -1  287.13    9.71
   1   3  -1  287.64    9.75
   1   3  -1  296.37   10.61
   1  -3  -1  289.59   14.59
   1  -3  -1  287.99   12.93
   1   3  -1  282.55    9.04
   1   3  -1  298.19   10.67
   1  -3  -1  286.18   15.73
   1   3  -1  287.13    7.07
   1  -3  -1  277.93    6.85
  -1  -3   1  299.11    9.84
  -1   3   1  290.32    7.96
  -1   3   1  270.61   10.51
  -1  -3   1  289.90   10.61
  -1  -3   1  286.05    9.20
  -1   3   1  279.46   12.90
  -1   3   1  291.34   15.29
  -1   3   1  287.29    6.66
  -1  -3   1  303.57    9.81
   1  -3   0   50.70    4.43
   1   3   0   53.66    3.79
   1   3   0   50.86    5.64
   1  -3   0   50.83    8.73
   1  -3   0   55.06    7.36
   1   3   0   48.92    7.29
   1   3   0   52.74    5.54
   1   3   0   51.21    2.61
   1  -3   0   54.78    3.69
  -1  -3   0   50.06    5.57
  -1   3   0   54.71    4.75
  -1   3   0   48.69    5.54
  -1  -3   0   54.52    5.54
  -1  -3   0   56.24    4.75
  -1   3   0   47.80    4.81
  -1   3   0   57.55    9.17
  -1   3   0   46.97    2.32
  -1  -3   0   58.18    2.87
   1  -3   1  333.85    7.64
   1   3   1  339.91   12.90
   1   3   1  327.26   11.66
   1  -3   1  321.72   16.05
   1  -3   1  323.95   10.22
   1   3   1  332.61   10.22
   1   3   1  325.92   11.88
   1   3   1  328.79    8.12
   1  -3   1  316.02    9.90
  -1  -3  -1  324.40   11.88
  -1   3  -1  320.80   11.59
  -1  -3  -1  341.37   11.91
  -1  -3  -1  326.47   10.32
  -1   3  -1  343.41   10.54
  -1   3  -1  316.50   12.20
  -1  -3  -1  336.72   11.94
  -1   3  -1  309.11    9.43
  -1  -3  -1  345.35    7.29
   1  -3   2  143.66    4.94
   1   3   2  129.43    8.38
   1   3   2  136.78   10.76
   1  -3   2  127.36   11.21
   1  -3   2  131.47    6.37
   1   3   2  135.89    6.02
   1   3   2  124.52   10.73
   1   3   2  140.99    4.08
   1  -3   2  127.45    4.78
  -1  -3  -2  137.93    8.22
  -1   3  -2  137.71    3.69
  -1   3  -2  135.64    7.36
  -1  -3  -2  142.68    7.20
  -1  -3  -2  138.50    9.08
  -1   3  -2  136.72    9.08
  -1   3  -2  127.04    7.83
  -1  -3  -2  127.17    7.52
  -1   3  -2  121.91    6.43
  -1  -3  -2  139.75    4.52
   1  -3   3   21.05    2.58
   1   3   3   20.54    6.15
   1   3   3   13.79    7.83
   1  -3   3   16.85    7.87
   1  -3   3   11.88    4.20
   1   3   3   16.18    3.98
   1   3   3   17.17    4.81
   1   3   3   17.96    1.97
   1  -3   3   20.61    3.12
  -1  -3  -3   21.21    3.60
  -1   3  -3   19.59    1.82
  -1  -3  -3   19.20    4.68
  -1   3  -3   13.25    5.16
  -1  -3  -3   10.76    3.98
  -1   3  -3   25.83    6.66
  -1   3  -3   18.06    5.22
  -1  -3  -3   14.71    4.87
  -1   3  -3   16.18    5.10
  -1  -3  -3   19.52    2.36
   1  -3   4    1.08    2.07
   1   3   4   -0.99    3.85
   1   3   4    0.76    7.13
   1  -3   4    0.00    7.77
   1   3   4    3.38    3.69
   1  -3   4    5.51    3.76
   1   3   4    1.72    4.24
   1  -3   4    0.29    3.28
  -1  -3  -4    0.45    3.63
  -1   3  -4    3.66    2.23
  -1  -3  -4    2.39    7.07
  -1   3  -4    5.51    7.52
  -1   3  -4    0.80    3.85
  -1  -3  -4    6.31    4.78
  -1   3  -4    9.20    5.10
  -1  -3  -4    4.75    1.78
  -1   3  -4    2.42    3.28
   1  -3   5  238.41    5.22
   1   3   5  222.17    8.66
   1   3   5  222.58   13.41
   1  -3   5  242.99   14.97
   1   3   5  223.34    8.15
   1  -3   5  230.19    8.66
   1   3   5  239.71   14.08
   1  -3   5  228.76   11.59
  -1  -3  -5  234.11   11.82
  -1  -3  -5  209.90    9.52
  -1   3  -5  216.40   13.89
  -1   3  -5  235.57    8.73
  -1  -3  -5  223.60    9.78
  -1   3  -5  230.76   10.51
  -1  -3  -5  219.14    4.75
  -1   3  -5  222.45   11.50
   1  -3   6   17.93    1.85
   1   3   6    9.55    7.58
   1   3   6   20.03    7.74
   1  -3   6   27.39    8.69
   1   3   6   13.50    4.20
   1  -3   6   11.72    4.43
   1   3   6   10.57    7.99
   1  -3   6   22.99    6.82
  -1  -3  -6   21.27    4.46
  -1   3  -6   13.79    1.97
  -1  -3  -6   18.18    5.03
  -1   3  -6    7.74    5.22
  -1   3  -6   19.68    4.62
  -1  -3  -6   19.81    5.32
  -1  -3  -6   13.50    2.23
  -1   3  -6   20.64    4.33
  -1  -3  -6   13.76    1.94
   1  -3   7  158.44    3.41
   1  -3   7  153.15    3.57
   1   3   7  162.58    8.15
   1   3   7  175.41   12.36
   1  -3   7  161.85   14.08
   1   3   7  151.05    7.32
   1  -3   7  175.89   11.43
   1   3   7  162.64    8.44
   1  -3   7  178.09   11.56
  -1  -3  -7  152.87    7.71
  -1   3  -7  153.41   10.54
  -1  -3  -7  159.11   12.48
  -1   3  -7  153.60   13.31
  -1   3  -7  160.13    7.96
  -1  -3  -7  161.37    8.73
  -1   3  -7  160.38    7.83
  -1  -3  -7  149.46    4.27
   1  -3   8   76.24    2.29
   1   3   8   70.51    6.88
   1  -3   8   67.48    2.45
   1   3   8   79.04   10.03
   1  -3   8   83.63    7.26
   1   3   8   68.22    8.82
   1  -3   8   65.41    6.15
   1   3   8   77.36    6.88
   1  -3   8   74.97    6.40
  -1  -3  -8   77.93    9.59
  -1   3  -8   75.29    5.73
  -1  -3  -8   71.18    6.72
  -1   3  -8   69.97    7.20
  -1   3  -8   72.07    9.90
  -1  -3  -8   71.97   11.02
  -1   3  -8   72.58    6.56
   1  -3   9  401.27    7.87
   1   3   9  397.17   21.69
   1   3   9  401.15   20.06
   1  -3   9  403.89   16.56
   1   3   9  396.78   13.89
   1  -3   9  384.81   13.82
   1   3   9  400.48   15.32
   1  -3   9  401.56   15.25
  -1  -3  -9  397.93   15.10
  -1   3  -9  389.08   13.89
  -1  -3  -9  393.15   20.38
  -1   3  -9  388.85   21.66
  -1   3  -9  414.81   20.89
  -1  -3  -9  366.98   15.96
  -1  -3  -9  396.18    8.98
  -1   3  -9  367.71   14.81
  -1  -3  -9  379.81   10.00
   1  -3  10  677.07   15.16
   1   3  10  676.59   32.45
   1  -3  10  692.90   15.67
   1   3  10  688.31   30.76
   1  -3  10  717.77   26.50
   1   3  10  717.10   28.18
   1  -3  10  687.52   29.01
   1   3  10  732.77   25.51
   1  -3  10  689.05   32.04
  -1  -3 -10  728.89   31.56
  -1   3 -10  674.84   22.80
  -1  -3 -10  713.57   24.87
  -1   3 -10  670.35   25.41
  -1   3 -10  712.71   25.10
  -1  -3 -10  660.03   33.41
  -1  -3 -10  698.85   16.62
  -1   3 -10  692.17   25.03
  -1  -3 -10  669.62   18.34
   1  -3  11    6.18    2.07
   1   3  11   10.96    6.21
   1  -3  11    4.17    2.04
   1   3  11   14.59    8.50
   1  -3  11    7.13    6.24
   1   3  11    4.55    5.00
   1  -3  11    7.61    5.25
   1   3  11    9.27    5.92
   1  -3  11   24.94   10.51
  -1  -3 -11   -1.59    5.96
  -1   3 -11    7.83    4.84
  -1  -3 -11    0.45    5.64
  -1   3 -11    8.73    6.02
  -1   3 -11    8.57    5.61
  -1  -3 -11   14.43    6.18
  -1  -3 -11    1.94    2.80
  -1   3 -11    8.54    6.31
  -1  -3 -11    5.70    3.25
   1  -3  12    5.86    2.36
   1   3  12    5.10    6.27
   1  -3  12    4.36    2.39
   1   3  12    2.01    5.48
   1  -3  12   -4.33    6.53
   1   3  12   12.23    7.83
   1  -3  12    5.13    5.38
   1   3  12    8.28    5.96
   1  -3  12   -3.18    6.43
  -1  -3 -12   15.19    9.78
  -1   3 -12    4.52    4.75
  -1  -3 -12   10.96    8.69
  -1   3 -12   12.04    9.62
  -1   3 -12   -2.13    5.86
  -1  -3 -12   10.96    9.84
  -1  -3 -12    5.70    2.99
  -1   3 -12    4.36    6.37
  -1  -3 -12    2.61    3.63
   1  -3  13    2.36    2.71
   1   3  13   12.64    6.66
   1  -3  13    4.20    2.71
   1   3  13    3.47    5.32
   1  -3  13   21.53   10.16
   1   3  13    8.82    5.10
   1  -3  13    4.27    8.95
   1   3  13   -1.66    9.46
   1  -3  13    0.61    7.23
  -1  -3 -13    4.01    5.67
  -1   3 -13   -5.64    7.87
  -1  -3 -13    5.57    5.61
  -1   3 -13   -1.66   10.10
  -1   3 -13    5.13    6.18
  -1  -3 -13   -0.51    6.53
  -1  -3 -13    1.53    2.10
  -1   3 -13   10.92    6.40
  -1  -3 -13    5.16    4.11
   1  -3  14   11.91    3.41
   1   3  14   19.62    6.91
   1  -3  14   13.18    3.28
   1   3  14   21.31    6.02
   1  -3  14   12.77   11.24
   1   3  14   24.84    5.67
   1  -3  14   14.55    5.86
   1   3  14   19.27    9.97
  -1  -3 -14    7.96    9.90
  -1   3 -14    4.36    8.66
  -1  -3 -14    8.28    6.02
  -1   3 -14    8.09    6.72
  -1   3 -14   19.43   10.10
  -1  -3 -14   17.42    7.07
  -1  -3 -14   13.50    4.04
  -1   3 -14   12.99    7.13
  -1  -3 -14   10.00    3.25
   1  -3  15    5.16    2.17
   1   3  15    6.82    7.07
   1  -3  15    5.73    3.76
   1   3  15    5.10    6.82
   1   3  15    5.76    5.61
   1  -3  15   10.61    7.42
   1  -3  15    4.97    5.99
   1   3  15    6.43    6.18
   1  -3  15    3.25    7.90
  -1  -3 -15    5.99    6.27
  -1   3 -15    1.02    5.61
  -1  -3 -15   -0.48    6.31
  -1   3 -15    9.78    6.62
  -1   3 -15    1.59   10.06
  -1  -3 -15   11.05   11.15
  -1  -3 -15    6.53    5.10
   1  -3  16    4.84    4.36
   1   3  16   11.27    7.77
   1  -3  16    7.68    4.43
   1   3  16   17.96   11.97
   1   3  16   13.73    9.39
   1  -3  16   14.65    7.55
   1  -3  16    2.80    6.53
   1   3  16   16.94    6.91
   1  -3  16    9.20    8.73
  -1  -3 -16    7.55   10.83
  -1   3 -16   10.51    6.02
  -1  -3 -16    8.60    6.40
  -1   3 -16   11.18    7.23
  -1   3 -16    7.71    7.13
  -1  -3 -16   28.95   11.69
  -1   3 -16    0.03   14.87
  -1  -3 -16    8.09    5.96
   1   3  17   28.09    8.89
   1  -3  17   21.08    5.76
   1   3  17   39.27    8.95
   1   3  17   47.58   10.57
   1  -3  17   38.76   13.50
   1  -3  17   41.62    7.52
   1   3  17   28.92   12.83
   1  -3  17   33.18   16.62
  -1  -3 -17   39.17    7.64
  -1   3 -17   51.08   10.35
  -1  -3 -17   43.41    7.52
  -1   3 -17   24.24    8.28
  -1   3 -17   36.66    8.31
  -1  -3 -17   48.50   13.63
  -1  -3 -17   20.80    7.71
   1   3  18    9.33   12.80
   1   3  18   -3.28    8.06
   1   3  18    8.79    6.08
   1  -3  18  -13.06   10.32
   1   3  18    3.60   12.32
   1  -3  18  -14.36   14.75
  -1  -3 -18   -1.34    6.94
  -1   3 -18   15.51    9.59
  -1  -3 -18   -0.83    6.78
  -1   3 -18    3.57    7.48
  -1   3 -18  -17.55   12.17
  -1  -3 -18    7.64    7.96
  -1   3 -18    5.76    8.06
  -1  -3 -18    5.89    7.13
   1   3  19   59.62   15.29
   1   3  19   48.15   16.15
   1   3  19   35.57    7.45
   1  -3  19   49.62   12.55
   1   3  19   42.13    9.30
   1  -3  19   40.00   11.02
  -1  -3 -19   37.13    8.44
  -1   3 -19   33.15    7.77
  -1  -3 -19   34.30    8.34
  -1   3 -19   22.39    9.43
  -1   3 -19   38.54   10.38
  -1  -3 -19   30.86   10.29
  -1   3 -19   46.91    9.87
  -1  -3 -19   23.57    9.04
   1   3  20   11.08   15.73
   1   3  20   25.45   10.06
   1   3  20   30.70   12.83
   1  -3  20   21.43   12.52
   1   3  20   16.21   13.92
  -1  -3 -20   17.32    8.82
  -1   3 -20   19.30    7.26
  -1  -3 -20   15.29    8.03
  -1   3 -20   21.59    9.17
  -1   3 -20    9.17    9.84
  -1  -3 -20   29.94   10.19
  -1   3 -20    7.07   17.68
   1  -4 -18   16.94   14.36
   1   4 -18    4.14    6.50
   1  -4 -18   14.20   12.17
   1   4 -18    7.74   13.31
   1   4 -18    0.22   10.35
   1  -4 -18   14.65   15.06
  -1   4  18    3.28   14.33
  -1   4  18   -6.88   16.78
  -1   4  18   12.23    7.64
  -1  -4  18    3.50    9.84
  -1   4  18   16.34   12.17
  -1  -4  18   -7.39   12.39
  -1   4  18  -14.46    8.60
   1  -4 -17   22.61    8.28
   1   4 -17   29.04   10.92
   1  -4 -17   17.04    8.09
   1   4 -17   19.27    8.66
   1   4 -17   32.61   14.87
   1  -4 -17   26.91   15.57
  -1   4  17    9.20    9.52
  -1   4  17   25.16    9.24
  -1   4  17   22.07    7.71
  -1  -4  17   16.85   14.55
  -1   4  17   26.56   12.45
  -1  -4  17   20.13    7.93
  -1   4  17   22.07    8.89
  -1  -4  17   16.11    9.81
   1  -4 -16   18.79   12.74
   1   4 -16   14.39   10.67
   1  -4 -16   33.28    7.99
   1   4 -16   31.69    8.41
   1   4 -16   28.38    8.63
   1  -4 -16   28.50    9.90
  -1   4  16   34.33    8.89
  -1   4  16   22.80   10.99
  -1  -4  16   42.80   14.52
  -1   4  16   19.24    7.87
  -1  -4  16   26.66    7.83
  -1   4  16   25.06   13.89
   1  -4 -15    6.46    7.10
   1   4 -15   10.25    5.92
   1  -4 -15    9.27    7.13
   1   4 -15   15.29    7.58
   1   4 -15    0.89    8.03
   1  -4 -15   17.48    8.89
  -1   4  15    1.85    8.31
  -1   4  15   22.48    9.78
  -1  -4  15    7.93    8.06
  -1   4  15   14.43    7.10
  -1  -4  15   13.25    6.88
  -1   4  15   -0.89   12.45
   1  -4 -14   -0.25    6.40
   1   4 -14    2.10    5.57
   1  -4 -14    2.10    6.56
   1   4 -14    7.04    7.26
   1   4 -14   13.15   11.46
   1  -4 -14    4.27    8.31
  -1  -4  14    3.38    3.79
  -1   4  14   19.46    7.55
  -1  -4  14    2.87    4.20
  -1   4  14   -0.45    9.75
  -1  -4  14    3.38    7.52
  -1   4  14   13.22    6.50
  -1  -4  14    7.04   10.10
  -1   4  14    9.78    7.93
  -1  -4  14   12.74    7.77
   1  -4 -13   67.61   12.29
   1   4 -13   43.44    6.72
   1  -4 -13   69.11   12.58
   1   4 -13   52.77   13.34
   1   4 -13   49.49    8.15
   1  -4 -13   42.80   14.97
  -1   4  13   56.05    8.41
  -1   4  13   57.99    7.32
  -1  -4  13   61.08    8.95
  -1   4  13   53.66   12.07
  -1  -4  13   41.97   12.68
  -1   4  13   41.50    9.39
   1  -4 -12   19.24    6.46
   1   4 -12   17.61    4.33
   1   4 -12   25.57    9.20
   1  -4 -12   20.67   10.73
   1   4 -12   32.45   11.43
   1   4 -12   16.66    6.94
   1  -4 -12   21.15    7.96
  -1  -4  12   16.18    3.60
  -1   4  12    6.31    6.91
  -1  -4  12   12.23    4.14
  -1   4  12   20.70    6.21
  -1  -4  12    5.22   11.94
  -1   4  12   15.48    6.50
  -1  -4  12   26.24    6.91
  -1   4  12   20.29   11.50
   1  -4 -11   73.63    7.32
   1   4 -11   59.71   10.64
   1  -4 -11   63.79    7.96
   1   4 -11   53.38    8.31
   1   4 -11   73.92    8.03
   1  -4 -11   70.25   13.89
  -1   4  11   77.96   12.42
  -1  -4  11   53.69    5.10
  -1   4  11   68.73    7.74
  -1  -4  11   82.77   13.85
  -1   4  11   80.80   11.46
  -1  -4  11   68.41   11.72
  -1   4  11   59.71   13.03
  -1  -4  11   57.74    8.47
   1  -4 -10    7.17    8.73
   1   4 -10    3.03    3.82
   1   4 -10    4.59    5.16
   1  -4 -10    6.50    9.65
   1   4 -10   13.18    9.71
   1  -4 -10    3.09    7.55
   1   4 -10    7.39    5.99
  -1  -4  10    2.13    3.28
  -1   4  10    3.54    9.97
  -1  -4  10    8.66    3.73
  -1   4  10    5.76    6.02
  -1  -4  10    5.51    7.01
  -1   4  10    1.82    6.11
  -1  -4  10    0.83    5.61
  -1   4  10    1.40   10.35
  -1  -4  10   10.32    6.27
   1  -4  -9   38.89    6.27
   1   4  -9   33.50    4.81
   1   4  -9   39.68    6.18
   1   4  -9   44.52   11.37
   1  -4  -9   33.85    7.17
   1   4  -9   35.92   11.82
   1  -4  -9   37.68    8.44
   1   4  -9   38.22    6.69
  -1  -4   9   40.10    3.89
  -1   4   9   37.20   10.89
  -1  -4   9   38.85    4.46
  -1   4   9   38.38    6.88
  -1  -4   9   44.46    8.28
  -1   4   9   35.22    6.72
  -1  -4   9   30.89    6.46
  -1   4   9   45.45    7.20
   1  -4  -8  161.59   13.69
   1   4  -8  156.85    7.74
   1   4  -8  168.03   11.08
   1  -4  -8  190.67   10.64
   1   4  -8  183.57   10.70
   1  -4  -8  159.52   12.36
   1   4  -8  175.54   11.78
  -1   4   8  177.23    9.94
  -1  -4   8  160.83    7.36
  -1   4   8  179.59   15.41
  -1  -4   8  179.11   11.72
  -1   4   8  165.80   10.06
  -1  -4   8  172.90   10.51
  -1   4   8  167.04   11.69
  -1  -4   8  176.02   10.10
   1  -4  -7  379.52   19.90
   1   4  -7  374.91   12.90
   1   4  -7  366.85   22.52
   1  -4  -7  383.19   22.80
   1   4  -7  390.86   16.27
   1  -4  -7  363.22   25.29
   1   4  -7  382.74   25.19
  -1  -4   7  362.99   10.00
  -1   4   7  360.00   19.90
  -1   4   7  394.20   21.82
  -1  -4   7  369.84   17.64
  -1   4   7  362.39   20.57
  -1  -4   7  366.75   21.37
  -1   4   7  369.65   17.26
  -1  -4   7  381.27   15.13
   1  -4  -6   -1.37    4.59
   1   4  -6   -1.24    4.30
   1   4  -6    3.95    5.80
   1  -4  -6    9.52    5.99
   1   4  -6    0.00    5.76
   1  -4  -6   -3.95    6.85
   1   4  -6    4.81    6.82
   1   4  -6   -1.72    4.33
  -1  -4   6   -1.11    4.04
  -1   4   6    4.55    8.03
  -1   4   6    5.54    9.17
  -1  -4   6    7.52   10.48
  -1   4   6    0.73    5.45
  -1  -4   6    0.38    5.41
  -1   4   6    4.81    6.53
  -1  -4   6    4.65    7.71
   1  -4  -5  103.03   10.13
   1   4  -5  119.11    6.91
   1   4  -5  101.21   13.22
   1  -4  -5   99.97    8.57
   1   4  -5  112.77    8.22
   1   4  -5  118.12    9.68
   1  -4  -5  113.50    9.68
   1   4  -5  102.36    6.18
  -1  -4   5  107.29    6.37
  -1   4   5  107.58    7.04
  -1   4   5  114.90   12.74
  -1  -4   5  101.40   14.01
  -1  -4   5  106.40    7.80
  -1   4   5  109.71    7.80
  -1   4   5  107.36    9.59
  -1  -4   5  112.23    6.97
   1  -4  -4   43.31    7.52
   1   4  -4   35.22    5.51
   1   4  -4   35.67    6.97
   1  -4  -4   45.76   11.08
   1   4  -4   27.55    6.43
   1   4  -4   33.15   12.74
   1   4  -4   31.31    6.78
  -1  -4   4   36.50    5.10
  -1   4   4   30.92    5.16
  -1   4   4   36.56   10.57
  -1  -4   4   28.73   11.40
  -1   4   4   40.73    7.29
  -1  -4   4   42.77    5.06
   1  -4  -3  620.48   19.49
   1   4  -3  689.97   22.17
   1   4  -3  626.72   24.08
   1  -4  -3  658.41   24.24
   1  -4  -3  614.33   21.59
   1   4  -3  653.12   22.10
   1   4  -3  650.45   34.78
   1  -4  -3  675.10   35.25
   1   4  -3  614.27   22.04
  -1  -4   3  639.94   17.83
  -1   4   3  653.31   25.54
  -1   4   3  663.73   23.69
  -1  -4   3  632.55   24.43
  -1  -4   3  665.89   30.10
  -1   4   3  670.64   30.25
  -1   4   3  615.80   24.36
  -1  -4   3  699.78   25.25
   1  -4  -2  195.16   10.32
   1   4  -2  198.47    7.20
   1   4  -2  189.90   16.47
   1  -4  -2  196.97   11.53
   1  -4  -2  196.88    9.59
   1   4  -2  186.05   11.50
   1  -4  -2  192.80   11.82
   1   4  -2  198.69    9.20
  -1  -4   2  201.40    9.68
  -1   4   2  186.50   10.99
  -1   4   2  193.63   10.76
  -1  -4   2  196.15   11.46
  -1  -4   2  196.47    9.84
  -1   4   2  205.89   10.03
  -1   4   2  193.76   11.37
  -1   4   2  185.29    4.97
  -1  -4   2  210.22   10.51
   1  -4  -1   18.28    5.41
   1   4  -1   15.86    6.02
   1   4  -1   10.16    6.24
   1  -4  -1   25.51   10.22
   1   4  -1   37.93    8.98
   1   4  -1   11.34    6.53
   1   4  -1   10.10    2.90
   1  -4  -1   10.51    3.44
  -1  -4   1   12.29    3.57
  -1   4   1   12.17    6.08
  -1   4   1   12.64    6.27
  -1  -4   1   17.36    6.78
  -1  -4   1    7.23    5.38
  -1   4   1   14.87    5.61
  -1   4   1   12.52    2.93
  -1  -4   1   13.69    3.25
   1  -4   0   28.66    3.44
   1   4   0   32.26    6.78
   1   4   0   35.22    6.69
   1  -4   0   28.15    7.10
   1  -4   0   32.77    9.17
   1   4   0   31.75    9.36
   1   4   0   32.55    7.20
   1   4   0   33.18    4.33
   1  -4   0   28.79    2.77
  -1  -4   0   40.13    6.43
  -1   4   0   33.06    3.69
  -1   4   0   30.48    7.01
  -1  -4   0   33.12   11.27
  -1  -4   0   22.96    5.76
  -1   4   0   37.96    6.08
  -1   4   0   22.74   11.59
  -1   4   0   28.47    3.98
  -1  -4   0   35.13    4.94
   1  -4   1    9.36    4.49
   1   4   1    5.70    4.27
   1   4   1   21.02    6.21
   1  -4   1   12.39    6.53
   1  -4   1   14.46    8.57
   1   4   1   16.75    8.69
   1   4   1   13.73    6.50
   1   4   1    8.18    3.38
   1  -4   1   12.32    4.68
  -1  -4  -1   11.46    6.27
  -1   4  -1   15.89   10.03
  -1  -4  -1    6.75   10.16
  -1  -4  -1   12.77    5.16
  -1   4  -1   17.07    5.41
  -1   4  -1    7.26   10.80
  -1   4  -1    7.83    4.24
  -1  -4  -1    9.14    3.98
   1  -4   2    6.37    3.92
   1   4   2    9.08    4.39
   1   4   2   16.11    9.49
   1  -4   2    3.44   10.51
   1  -4   2  -10.83    8.63
   1   4   2   11.15    8.44
   1   4   2    0.00    6.02
   1   4   2    6.72    2.87
   1  -4   2   14.49    5.00
  -1  -4  -2    9.62    4.24
  -1   4  -2    6.91    4.27
  -1   4  -2    6.59    6.27
  -1  -4  -2   -0.61    6.43
  -1  -4  -2    6.34    5.13
  -1   4  -2    8.95    5.10
  -1   4  -2    2.77   10.67
  -1   4  -2   11.53    4.75
  -1  -4  -2    5.80    3.28
   1  -4   3   46.15    2.90
   1   4   3   47.07    8.38
   1   4   3   51.82   11.34
   1  -4   3   64.78   12.04
   1  -4   3   43.41    6.15
   1   4   3   43.73    6.05
   1   4   3   43.44    7.23
   1   4   3   42.01    2.80
   1  -4   3   31.37    6.69
  -1  -4  -3   54.84    8.44
  -1   4  -3   52.90    4.81
  -1   4  -3   38.06    7.20
  -1  -4  -3   54.84    7.52
  -1  -4  -3   43.47    6.05
  -1   4  -3   40.51    6.15
  -1   4  -3   54.87    7.77
  -1  -4  -3   53.18    7.64
  -1   4  -3   46.27    6.50
  -1  -4  -3   44.17    3.28
   1  -4   4    3.73    2.99
   1   4   4    5.67    7.61
   1   4   4    9.90    5.86
   1  -4   4   -0.51    6.46
   1  -4   4   -4.17    5.19
   1   4   4    2.32    4.97
   1   4   4    8.92    5.80
   1  -4   4    3.66    6.11
  -1  -4  -4    4.97    4.46
  -1   4  -4    0.86    2.17
  -1   4  -4    9.97    9.39
  -1  -4  -4   -2.13   10.03
  -1   4  -4    5.51    5.35
  -1   4  -4    0.83    6.56
  -1  -4  -4   -2.80    6.31
  -1   4  -4    7.29    5.99
  -1  -4  -4    2.48    1.97
   1  -4   5   19.84    3.06
   1   4   5   20.22    5.51
   1   4   5   31.88    6.40
   1  -4   5   35.03    7.36
   1   4   5   17.96    5.57
   1  -4   5   15.29    5.86
   1   4   5   28.18    6.66
   1  -4   5   22.17    7.29
  -1  -4  -5   13.47    8.34
  -1   4  -5   18.15    3.50
  -1   4  -5   20.25    6.88
  -1  -4  -5   20.54    6.69
  -1   4  -5   23.44    5.92
  -1  -4  -5   22.17    6.91
  -1   4  -5    6.85   11.94
  -1   4  -5   18.47    4.39
   1  -4   6   64.11    3.44
   1   4   6   78.34   11.05
   1   4   6   74.78    8.09
   1  -4   6   68.22    8.82
   1  -4   6   77.32   11.27
   1   4   6   62.52   10.70
   1   4   6   80.73    8.18
   1  -4   6   65.22    9.49
  -1  -4  -6   71.75    6.66
  -1   4  -6   72.32    4.01
  -1  -4  -6   76.50   12.61
  -1   4  -6   90.25   13.22
  -1   4  -6   82.90   11.24
  -1  -4  -6   54.97   13.41
  -1   4  -6   64.14   14.14
  -1   4  -6   74.49    9.36
   1   4   7  119.75    8.69
   1   4   7  122.74    9.14
   1  -4   7  124.90   16.62
   1   4   7  110.61    8.25
   1  -4   7  124.20    8.34
   1   4   7  113.09    9.46
   1  -4   7  109.90   11.69
  -1  -4  -7  121.31   11.91
  -1  -4  -7  122.68    9.39
  -1   4  -7  119.71    9.81
  -1   4  -7  114.84   13.82
  -1  -4  -7  114.36   10.19
  -1   4  -7  117.42   11.27
   1   4   8   92.42   12.61
   1   4   8   91.59   13.25
   1  -4   8  105.54   15.19
   1   4   8   80.70    7.23
   1  -4   8   80.29   11.94
   1   4   8   83.60    8.57
   1  -4   8   81.59   11.46
  -1  -4  -8   74.17    7.68
  -1   4  -8   84.52   11.46
  -1  -4  -8   89.81   13.28
  -1   4  -8   76.34   13.76
  -1   4  -8   69.59   12.90
  -1  -4  -8   76.15    9.01
  -1   4  -8   72.17    7.01
   1   4   9   48.34   11.78
   1   4   9   47.45   11.72
   1  -4   9   42.77    8.63
   1   4   9   41.85    6.56
   1  -4   9   53.38    6.43
   1   4   9   49.30    7.42
   1  -4   9   40.61    6.82
  -1  -4  -9   41.91    6.97
  -1   4  -9   37.04    6.69
  -1  -4  -9   49.59    7.83
  -1   4  -9   37.01    7.77
  -1   4  -9   62.04   11.56
  -1  -4  -9   34.11    8.57
  -1   4  -9   40.22    6.78
   1   4  10   23.03    7.77
   1   4  10   35.38    6.69
   1  -4  10   33.15    8.25
   1   4  10   36.85    6.62
   1  -4  10   26.43   10.06
   1   4  10   31.43    7.17
   1  -4  10   36.59    7.23
  -1  -4 -10   35.22   10.67
  -1   4 -10   38.31    6.46
  -1  -4 -10   35.92    7.55
  -1   4 -10   32.36    6.85
  -1  -4 -10   25.96    8.50
  -1   4 -10   31.11    6.82
   1   4  11   45.35    7.45
   1   4  11   34.11    7.04
   1  -4  11   29.71    8.25
   1   4  11   26.27    6.34
   1  -4  11   33.66    6.69
   1   4  11   43.38   11.91
   1  -4  11   29.87    7.64
  -1  -4 -11   36.75    7.20
  -1   4 -11   34.04    6.43
  -1  -4 -11   37.07   12.17
  -1   4 -11   34.62   12.26
  -1   4 -11   39.81    7.39
  -1  -4 -11   26.72    7.93
  -1   4 -11   32.55    6.91
   1   4  12   -0.06    7.10
   1   4  12    8.69    6.21
   1  -4  12    4.65   11.66
   1   4  12    1.05    9.39
   1  -4  12    7.87    9.84
   1   4  12   -1.43   10.70
  -1  -4 -12   13.22   10.16
  -1   4 -12    1.82    8.98
  -1  -4 -12    5.86    6.82
  -1   4 -12    1.69    6.97
  -1   4 -12    5.22    6.50
  -1  -4 -12   13.85   11.46
  -1   4 -12    1.37    6.50
   1   4  13    2.83   11.94
   1   4  13   -3.85   10.32
   1  -4  13    6.97    7.74
   1   4  13    9.90    5.99
   1  -4  13    4.30    6.72
   1   4  13    4.62    7.36
  -1  -4 -13   14.01    6.56
  -1   4 -13    3.57    9.01
  -1  -4 -13    3.69    7.01
  -1   4 -13   -2.13    7.36
  -1   4 -13   -3.31   11.05
  -1  -4 -13    4.14    7.77
  -1   4 -13    1.34    6.94
   1   4  14   95.45   16.66
   1   4  14  118.79   14.84
   1  -4  14  103.95   11.53
   1   4  14   94.01    8.98
   1  -4  14  101.50    9.49
   1   4  14   93.31   10.57
   1  -4  14  107.61   11.31
  -1  -4 -14   91.85   14.49
  -1   4 -14   93.18    8.73
  -1  -4 -14  101.53   10.25
  -1   4 -14   87.45   10.92
  -1   4 -14  108.25   15.64
  -1  -4 -14   86.40   11.46
  -1   4 -14   93.28   10.73
   1   4  15   53.18   14.94
   1   4  15   42.93    9.20
   1   4  15   50.29    7.87
   1  -4  15   42.83    9.94
   1   4  15   54.27   12.42
   1  -4  15   35.41   13.12
   1   4  15   44.20    8.57
   1  -4  15   27.58   10.32
  -1  -4 -15   42.20    8.50
  -1   4 -15   35.45    7.71
  -1  -4 -15   52.32   13.89
  -1   4 -15   43.54    9.65
  -1   4 -15   59.11    8.85
  -1  -4 -15   41.43   15.86
  -1   4 -15   40.70    8.95
   1   4  16   -5.67   13.76
   1   4  16    3.15    8.47
   1   4  16   17.55    7.55
   1  -4  16   -0.73   13.69
   1   4  16   -0.38    7.17
   1  -4  16    9.62   10.96
   1   4  16    0.64   11.88
  -1  -4 -16   -0.61   11.97
  -1   4 -16  -11.97   10.76
  -1  -4 -16   20.19   12.36
  -1   4 -16    9.81   13.50
  -1   4 -16    3.69    7.77
  -1  -4 -16   11.34    9.36
  -1   4 -16    8.44    8.15
   1   4  17   17.90   15.51
   1   4  17   15.48    9.43
   1   4  17   16.94    8.22
   1  -4  17   26.31   10.67
   1   4  17    5.16    8.03
   1  -4  17   28.73   12.29
   1   4  17   -3.22   14.49
   1  -4  17   25.92   16.91
  -1  -4 -17   14.62    8.69
  -1   4 -17   13.44    7.71
  -1  -4 -17   15.92   13.09
  -1   4 -17   23.34   14.84
  -1   4 -17    9.24   13.92
  -1  -4 -17   17.87   10.48
  -1   4 -17   13.92    9.04
   1  -5 -14   13.82    8.34
   1   5 -14   13.25   12.93
   1   5 -14   47.99   15.25
   1  -5 -14   13.54   13.82
   1   5 -14   26.72    9.36
   1  -5 -14   29.87   10.54
   1   5 -14   19.08   10.80
   1   5 -14   21.37    8.44
  -1   5  14   37.17   10.19
  -1   5  14   27.17    9.14
  -1  -5  14   24.36   17.61
  -1   5  14   25.16    8.34
  -1  -5  14   27.36    8.92
  -1   5  14   20.80   10.35
  -1  -5  14   13.57   10.00
   1  -5 -13  -10.51    7.01
   1   5 -13   -0.32    6.97
   1   5 -13    5.61   13.44
   1  -5 -13   -1.50   13.41
   1   5 -13    5.32    7.80
   1  -5 -13   -5.61    9.20
   1   5 -13    0.22    9.81
  -1   5  13    4.78    8.69
  -1   5  13    0.38    8.12
  -1  -5  13   23.89   15.25
  -1   5  13    0.25    8.60
  -1  -5  13   10.70    7.52
  -1   5  13   -4.75   13.60
   1  -5 -12   23.57   12.20
   1   5 -12   15.83    7.45
   1   5 -12   18.15    8.85
   1  -5 -12   14.55    8.82
   1   5 -12   15.54   13.31
   1  -5 -12   21.34   15.54
   1   5 -12    2.17   15.10
  -1   5  12   20.73    8.95
  -1   5  12   10.51   12.20
  -1  -5  12   15.83    9.90
  -1   5  12   10.83   12.23
  -1  -5  12   22.93   12.45
  -1   5  12   16.37    8.98
   1  -5 -11   10.22    7.52
   1   5 -11   11.69    7.20
   1   5 -11   26.02    8.34
   1  -5 -11   22.52    8.98
   1   5 -11   39.01    8.57
   1  -5 -11   37.39   10.25
   1   5 -11   17.71    9.52
  -1   5  11   29.87   13.28
  -1   5  11   36.18   12.23
  -1  -5  11   33.15    9.52
  -1   5  11   23.76    7.87
  -1  -5  11   27.90    7.90
  -1   5  11   13.92    8.73
  -1  -5  11   19.97    7.93
   1  -5 -10   72.04    8.63
   1   5 -10   95.32   13.47
   1   5 -10   75.67   10.03
   1  -5 -10   90.00   16.47
   1   5 -10   76.82   10.00
   1  -5 -10   67.20   12.01
   1   5 -10   72.48   11.21
  -1   5  10   95.54   14.94
  -1   5  10   89.62   10.00
  -1  -5  10   89.36   17.83
  -1   5  10   85.32    9.68
  -1  -5  10   83.31    9.27
  -1   5  10   71.31   10.45
  -1  -5  10   79.62    9.17
   1  -5  -9   14.71    9.33
   1   5  -9   10.48    6.27
   1   5  -9    4.43   12.26
   1  -5  -9   -0.76    7.48
   1   5  -9    2.29    7.04
   1   5  -9   -1.24   13.18
   1  -5  -9    9.68   13.92
   1   5  -9    3.12    5.64
  -1  -5   9    3.06    3.66
  -1  -5   9    3.63    4.17
  -1   5   9    1.59    6.72
  -1   5   9    8.69    7.32
  -1  -5   9    0.99    8.47
  -1  -5   9   14.33   10.10
  -1   5   9    7.01   11.15
  -1   5   9  -10.41   12.74
  -1  -5   9   11.31   10.41
   1  -5  -8   34.39    9.84
   1   5  -8   20.83    3.50
   1   5  -8   24.33    8.57
   1  -5  -8   25.03    8.31
   1   5  -8   28.03   12.20
   1   5  -8   38.15    8.54
   1  -5  -8   27.45    9.04
   1   5  -8   16.62    9.68
  -1  -5   8   22.48    5.03
  -1   5   8   31.88    7.32
  -1   5   8   22.01    8.06
  -1  -5   8   34.81    9.08
  -1  -5   8   33.28    7.01
  -1   5   8   25.99    7.48
  -1   5   8   20.96   13.54
  -1  -5   8   28.95   10.64
   1  -5  -7   14.11    5.64
   1   5  -7    7.04    5.76
   1   5  -7   25.86   12.74
   1  -5  -7   26.05   12.58
   1   5  -7   19.78    7.01
   1   5  -7    4.20   14.17
   1   5  -7    9.90    5.54
  -1  -5   7   12.71    4.81
  -1   5   7   21.15   10.64
  -1   5   7   19.08   11.34
  -1  -5   7   32.55   13.82
  -1   5   7   -9.71   11.27
  -1   5   7   18.76    8.15
  -1  -5   7   11.05    9.52
   1  -5  -6  128.22    8.82
   1   5  -6  146.59    9.04
   1   5  -6  140.83   11.66
   1  -5  -6  154.20   11.66
   1   5  -6  151.85   10.92
   1   5  -6  144.30   12.80
   1  -5  -6  138.69   12.48
   1   5  -6  120.89   12.64
  -1  -5   6  135.13    8.73
  -1   5   6  163.12    9.59
  -1   5   6  138.06   10.54
  -1  -5   6  133.98   19.36
  -1  -5   6  150.22   10.22
  -1   5   6  150.41   10.35
  -1   5   6  156.11   12.07
  -1  -5   6  143.22    8.79
   1  -5  -5    3.57    7.77
   1   5  -5    9.94    3.50
   1   5  -5   -1.43    7.32
   1  -5  -5   12.17   11.75
   1   5  -5   -9.90    6.66
   1   5  -5  -17.71    8.09
   1  -5  -5   -9.17    7.99
   1   5  -5    3.28    4.49
  -1  -5   5    3.95    3.50
  -1   5   5    3.41    8.69
  -1   5   5    5.25    7.01
  -1  -5   5   18.28    7.77
  -1  -5   5   -0.03    6.27
  -1   5   5   -1.75    6.69
  -1   5   5   -0.16    7.93
  -1  -5   5   10.19    5.22
   1  -5  -4   25.03    8.31
   1   5  -4   31.78    6.31
   1   5  -4   28.73    7.99
   1  -5  -4   34.49    8.38
   1   5  -4   20.13   11.50
   1   5  -4   25.64   13.38
   1   5  -4   19.68    4.65
  -1  -5   4   21.56    6.31
  -1   5   4   26.08    5.76
  -1   5   4   28.63    7.68
  -1  -5   4   22.13    8.31
  -1  -5   4   16.27   10.64
  -1   5   4   33.22   11.21
  -1   5   4   23.92   13.50
  -1  -5   4   24.52    5.29
   1  -5  -3    4.94    4.30
   1   5  -3    7.48    5.80
   1   5  -3   -0.03    7.29
   1  -5  -3   12.96   11.78
   1   5  -3    2.42    6.37
   1   5  -3    4.52    7.74
   1   5  -3    5.13    6.02
  -1  -5   3    7.71    5.89
  -1   5   3    7.36    5.10
  -1   5   3   -9.87   10.99
  -1  -5   3   12.74   11.82
  -1  -5   3    3.66    6.18
  -1   5   3   -5.16    6.37
  -1   5   3   -0.67    7.29
  -1  -5   3    2.55    6.88
   1  -5  -2    8.89    4.33
   1   5  -2   13.82    6.53
   1   5  -2   12.01    7.10
   1  -5  -2   15.38    7.42
   1  -5  -2   13.63    6.08
   1   5  -2   11.34    6.21
   1   5  -2   -2.45    7.87
   1   5  -2    5.64    3.41
  -1  -5   2    8.73    4.04
  -1   5   2    9.27    7.52
  -1   5   2   16.24    7.01
  -1  -5   2   16.02    7.55
  -1  -5   2    8.12    6.43
  -1   5   2   27.39    6.91
  -1   5   2   11.31    7.42
  -1   5   2    6.62    1.97
  -1  -5   2    6.62    6.24
   1  -5  -1   67.13    8.06
   1   5  -1   71.37    5.70
   1   5  -1   88.69   13.73
   1  -5  -1   61.02   14.49
   1  -5  -1   64.52    7.68
   1   5  -1   77.99    7.77
   1   5  -1   76.11   14.62
   1   5  -1   62.68    6.18
  -1  -5   1   63.25    8.76
  -1   5   1   75.38    8.57
  -1   5   1   65.64    8.76
  -1  -5   1   63.57    9.17
  -1  -5   1   73.22   11.88
  -1   5   1   78.89   12.77
  -1   5   1   63.38    9.30
  -1  -5   1   57.96    7.20
   1  -5   0    7.96    5.80
   1   5   0    2.36    4.71
   1   5   0    5.10    6.88
   1  -5   0   -2.07    7.55
   1  -5   0   21.88   10.00
   1   5   0   20.00    9.87
   1   5   0    4.52    7.48
   1   5   0    3.60    2.61
   1  -5   0    3.41    4.46
  -1  -5   0    5.86    6.97
  -1   5   0    1.24    3.82
  -1   5   0    7.61   10.86
  -1  -5   0    7.17   11.66
  -1  -5   0    0.06    6.88
  -1   5   0    8.54    5.86
  -1   5   0   11.94   12.04
  -1   5   0    5.29    3.85
  -1  -5   0    7.74    3.09
   1  -5   1    4.08    5.41
   1   5   1    6.08    4.78
   1   5   1   14.97   10.99
   1  -5   1   12.52   12.48
   1  -5   1    9.11    6.05
   1   5   1    0.80    6.11
   1   5   1    4.62    7.23
   1   5   1    5.80    2.29
   1  -5   1    9.78    5.25
  -1  -5  -1    2.39    4.39
  -1   5  -1    9.01    5.80
  -1   5  -1   -7.04    7.29
  -1  -5  -1    5.29    7.87
  -1  -5  -1   -1.40    6.02
  -1   5  -1    8.31    6.15
  -1   5  -1    6.66    7.58
  -1   5  -1    5.38    4.46
  -1  -5  -1    4.87    4.24
   1  -5   2  212.61   10.57
   1   5   2  235.96   10.32
   1   5   2  212.17   12.68
   1  -5   2  198.44   13.73
   1  -5   2  181.88   11.11
   1   5   2  210.57   11.50
   1   5   2  202.17   12.96
   1   5   2  189.68    6.85
   1  -5   2  187.36   11.53
  -1  -5  -2  220.70   13.44
  -1   5  -2  219.90   10.57
  -1   5  -2  193.54   19.20
  -1  -5  -2  201.59   19.97
  -1  -5  -2  187.39   11.40
  -1   5  -2  213.41   17.26
  -1   5  -2  211.15   13.60
  -1   5  -2  178.41    9.75
   1  -5   3  101.50    7.10
   1   5   3   94.68    7.99
   1   5   3   96.18    9.75
   1  -5   3  106.37   11.08
   1  -5   3  143.34   15.06
   1   5   3  150.13   17.13
   1  -5   3  102.87    6.72
  -1  -5  -3  109.08   10.96
  -1   5  -3   99.75    7.23
  -1   5  -3   89.78   10.38
  -1  -5  -3  106.69   10.80
  -1   5  -3  148.92   15.00
  -1   5  -3  129.97   17.93
  -1   5  -3  102.01    8.25
   1  -5   4  169.11    8.31
   1   5   4  197.96   15.51
   1   5   4  175.70   17.87
   1  -5   4  153.92   19.97
   1  -5   4  156.27   11.50
   1   5   4  176.43   11.66
   1   5   4  192.83   19.62
   1  -5   4  168.41   12.96
  -1  -5  -4  195.48    9.68
  -1   5  -4  186.82    9.04
  -1   5  -4  174.68   19.04
  -1  -5  -4  181.31   19.59
  -1   5  -4  178.82   11.05
  -1   5  -4  162.10   13.44
  -1   5  -4  172.61   11.34
   1  -5   5   79.71    5.61
   1   5   5   97.04    8.60
   1   5   5  102.42    9.78
   1  -5   5   85.70   10.86
   1  -5   5   86.50    8.82
   1   5   5   73.82    8.89
   1   5   5   76.66   11.02
   1  -5   5   76.56   11.15
  -1  -5  -5   99.40   12.17
  -1   5  -5   85.83    6.40
  -1   5  -5   85.06   10.13
  -1  -5  -5   92.26   10.38
  -1   5  -5   91.66    8.79
  -1   5  -5   71.21   10.64
  -1  -5  -5   69.11   10.67
  -1   5  -5  100.80    9.65
   1   5   6   62.90    8.85
   1  -5   6   65.70    9.59
   1  -5   6   34.30   12.42
   1   5   6   51.66   12.71
   1   5   6   63.95    9.20
   1  -5   6   72.01   10.89
  -1  -5  -6   58.98    7.13
  -1   5  -6   43.06    4.65
  -1   5  -6   60.03   14.27
  -1  -5  -6   58.03   14.59
  -1   5  -6   58.31    7.90
  -1   5  -6   36.34   15.89
  -1  -5  -6   22.26   15.45
  -1   5  -6   53.76    6.08
   1  -5   7    2.07    1.97
   1   5   7    5.25    6.40
   1   5   7   23.47   11.27
   1  -5   7   20.06   13.31
   1  -5   7    1.21    6.40
   1   5   7   -0.80    6.34
   1   5   7   -4.36    7.71
   1  -5   7    6.82    9.17
  -1  -5  -7    8.15    5.96
  -1   5  -7  -11.72    7.36
  -1  -5  -7   22.74    7.71
  -1   5  -7  -20.48   11.27
  -1   5  -7   18.82    8.31
  -1  -5  -7    1.97    8.12
  -1   5  -7    5.25    8.60
   1   5   8   42.96   12.32
   1   5   8   34.65   13.28
   1  -5   8   26.18    9.97
   1   5   8   41.78   11.85
   1  -5   8   41.08   11.75
   1   5   8   43.03   14.14
   1  -5   8   71.15   11.88
  -1  -5  -8   36.59   11.43
  -1   5  -8   30.13    7.74
  -1   5  -8   50.61   13.31
  -1  -5  -8   36.94    9.17
  -1   5  -8   42.17    8.03
  -1  -5  -8   49.71   14.75
  -1   5  -8   54.65   11.27
   1   5   9   10.16    7.26
   1   5   9   14.39    7.26
   1  -5   9    4.33    8.63
   1   5   9    2.52    6.69
   1  -5   9    6.46    6.72
   1   5   9   14.33   12.10
   1  -5   9   -3.57    6.72
  -1  -5  -9   13.95    6.75
  -1   5  -9    5.89    6.53
  -1  -5  -9   21.18   12.52
  -1   5  -9    6.34    7.77
  -1   5  -9    0.25    7.07
  -1  -5  -9    7.61    8.47
  -1   5  -9    0.16    6.50
   1   5  10    6.21    7.45
   1   5  10    7.74    7.20
   1  -5  10   10.03   13.98
   1  -5  10    1.34   10.80
   1   5  10   -2.48   10.70
   1   5  10   -4.14    7.74
   1  -5  10   12.96    7.29
  -1  -5 -10   -3.50   11.40
  -1   5 -10   -7.04   10.64
  -1  -5 -10    7.52    7.64
  -1   5 -10   -2.01    7.93
  -1   5 -10   -5.89    7.45
  -1  -5 -10    8.12   13.60
  -1   5 -10   -1.91    6.40
   1   5  11    3.12   13.66
   1   5  11   21.56   13.09
   1  -5  11   23.98    9.43
   1   5  11   19.33    7.13
   1  -5  11   18.69    7.07
   1   5  11   17.80    8.50
   1  -5  11   13.12    8.25
  -1  -5 -11   15.51    7.17
  -1   5 -11   16.24   11.11
  -1   5 -11   12.39    8.89
  -1  -5 -11   15.13    8.60
  -1   5 -11   31.08   13.25
  -1  -5 -11    4.68    9.49
  -1   5 -11   18.76    7.29
   1   5  12   34.71   14.90
   1   5  12    0.00   14.52
   1  -5  12   18.22    9.49
   1   5  12   11.72    7.32
   1  -5  12    7.29    7.55
   1   5  12    7.96    8.57
  -1  -5 -12    6.88    7.29
  -1   5 -12   15.86    7.01
  -1  -5 -12    4.04   14.52
  -1   5 -12   13.18   14.01
  -1   5 -12   22.96    8.57
  -1  -5 -12    5.83   10.51
   1   5  13   11.53   13.79
   1   5  13    5.73    7.87
   1  -5  13    7.20   16.59
   1   5  13   -3.92   11.43
   1  -5  13   14.17   12.39
   1   5  13   24.68   13.82
  -1  -5 -13   -8.47   12.26
  -1   5 -13   10.83   11.11
  -1  -5 -13    7.26   14.08
  -1   5 -13   -6.24    8.69
  -1   5 -13   13.47    8.34
  -1  -5 -13   24.01   16.15
   1   5  14   10.51   10.16
   1   5  14   28.92    9.01
   1  -5  14   20.80   18.38
   1   5  14   23.44    8.06
   1  -5  14   20.92    9.01
   1   5  14   26.21   15.48
   1  -5  14   37.13   16.31
  -1  -5 -14   34.55    8.57
  -1   5 -14   35.73   12.42
  -1  -5 -14   27.83    9.78
  -1   5 -14   18.66    9.90
  -1   5 -14   24.55   14.87
  -1  -5 -14   21.94   11.40
   1  -6  -8    8.44   10.64
   1   6  -8   27.04   14.68
   1  -6  -8    7.64    9.49
   1   6  -8   -0.67    8.69
   1   6  -8   -2.80   11.11
   1  -6  -8   -4.08   10.64
   1   6  -8  -17.58   10.38
  -1   6   8    6.88   12.96
  -1   6   8   -2.93   13.89
  -1  -6   8    9.52   15.89
  -1  -6   8   -4.49    8.98
  -1   6   8    1.62    8.18
  -1   6   8   10.13   10.48
  -1  -6   8   16.56    7.26
   1  -6  -7    4.01    6.78
   1   6  -7   12.29    9.39
   1  -6  -7    6.08    9.68
   1   6  -7    5.03    8.76
   1   6  -7   16.18   14.94
   1   6  -7    5.83    5.70
  -1   6   7   11.97   12.17
  -1   6   7   -2.64    8.95
  -1  -6   7    5.83   10.38
  -1  -6   7    9.17   14.11
  -1   6   7   14.65   13.03
  -1   6   7    6.97    9.71
  -1  -6   7    6.50    6.85
   1  -6  -6    1.02    6.31
   1   6  -6   25.32   14.49
   1  -6  -6   25.80   15.13
   1   6  -6   20.96   13.06
   1   6  -6    6.66   10.03
   1   6  -6   12.01    8.76
  -1   6   6    6.02    7.23
  -1   6   6   -6.97   13.95
  -1  -6   6    0.86   10.38
  -1  -6   6    3.38    7.77
  -1   6   6   -6.94    8.31
  -1   6   6   36.69   15.48
  -1  -6   6    5.06    6.37
   1  -6  -5    7.23    9.04
   1   6  -5   -6.37   13.66
   1  -6  -5    1.50    9.33
   1   6  -5   -4.62    7.93
   1   6  -5    3.50   15.38
   1   6  -5    6.02    8.44
  -1   6   5   -4.84   10.38
  -1  -6   5   -1.50   12.07
  -1   6   5  -13.73   12.87
  -1   6   5    0.70    9.14
  -1  -6   5   10.76    5.76
   1  -6  -4   69.24   10.80
   1   6  -4   53.95   11.05
   1  -6  -4   64.27   11.50
   1   6  -4   76.85    9.90
   1   6  -4   63.38   12.17
   1   6  -4   57.20   10.10
  -1  -6   4   59.24    6.31
  -1   6   4   76.69   12.39
  -1   6   4   74.49   10.80
  -1  -6   4   64.84   12.04
  -1  -6   4   52.74    9.55
  -1   6   4   54.24   10.16
  -1   6   4   66.56   11.88
  -1  -6   4   57.39    7.39
   1  -6  -3   -0.57    8.44
   1   6  -3    4.71    5.16
   1  -6  -3   17.64   14.81
   1   6  -3  -14.71   13.44
   1   6  -3  -16.56   15.76
   1   6  -3    8.22    6.97
  -1  -6   3    6.69    7.26
  -1   6   3    5.89    5.86
  -1  -6   3  -21.05   12.36
  -1   6   3   -6.31   12.87
  -1   6   3    3.54   15.03
  -1  -6   3    7.13    8.66
   1  -6  -2   54.87   10.25
   1   6  -2   59.65   10.22
   1   6  -2   54.62   10.61
   1  -6  -2   60.19   11.31
   1   6  -2   63.98    9.59
   1   6  -2   54.68   11.34
  -1  -6   2   48.18    9.33
  -1   6   2   58.28    6.66
  -1   6   2   52.93   10.13
  -1  -6   2   57.64   11.43
  -1  -6   2   50.48    8.98
  -1   6   2   60.06    9.33
  -1   6   2   46.91   11.21
  -1  -6   2   35.80    9.75
   1  -6  -1   40.51    9.33
   1   6  -1   49.59    9.68
   1  -6  -1   71.53   17.61
   1  -6  -1   37.10    8.63
   1   6  -1   41.31    8.95
   1   6  -1   44.59   11.02
  -1  -6   1   47.55    9.65
  -1   6   1   42.36    6.94
  -1  -6   1   51.40    8.79
  -1   6   1   41.37   14.75
  -1   6   1   44.62   10.73
   1  -6   0    4.68    7.58
   1   6   0    2.99    8.82
   1   6   0    6.08    8.60
   1  -6   0   10.67    9.87
   1  -6   0   25.22   11.43
   1   6   0   20.38   12.71
   1   6   0   -9.75   15.25
  -1  -6   0    6.31    8.76
  -1   6   0    7.61    5.29
  -1   6   0    3.03    8.79
  -1  -6   0   -0.22    9.68
  -1  -6   0   10.73   12.20
  -1   6   0   22.64    8.12
  -1   6   0   21.53   15.13
   1  -6   1   24.62    7.52
   1   6   1   31.72   10.22
   1  -6   1   31.21   17.23
   1  -6   1   16.78    7.68
   1   6   1   26.43    8.15
   1   6   1   19.68    9.81
  -1  -6  -1   22.93    6.08
  -1   6  -1   29.49    8.60
  -1  -6  -1   20.92    8.12
  -1   6  -1   28.15    8.57
  -1   6  -1   30.13    9.87
   1  -6   2   43.95    8.09
   1   6   2   53.60   11.78
   1   6   2   47.42    9.75
   1  -6   2   56.75   11.37
   1  -6   2   54.36   13.44
   1   6   2   50.03   14.11
   1   6   2   67.80   16.53
  -1  -6  -2   43.60    7.04
  -1   6  -2   42.01    9.90
  -1  -6  -2   34.68   11.50
  -1   6  -2   43.50   14.94
  -1   6  -2   27.10   16.78
   1   6   3    6.27    6.02
   1   6   3    0.61   13.69
   1  -6   3   18.38   16.05
   1  -6   3    0.16    8.66
   1   6   3   -5.29    7.52
   1   6   3   24.84   14.30
   1  -6   3    0.38    8.31
  -1  -6  -3   24.75    9.59
  -1   6  -3   37.80   14.59
  -1   6  -3   -6.11    8.09
  -1   6  -3   -8.06    9.43
   1   6   4    4.81    8.25
   1  -6   4   18.03    9.75
   1  -6   4    0.80    8.25
   1   6   4    1.94   12.48
   1   6   4   -3.03    9.27
   1  -6   4    5.13    5.61
  -1   6  -4  -11.27    9.14
  -1  -6  -4   -0.22    9.68
  -1   6  -4    7.96    8.06
  -1   6  -4    6.97    9.04
  -1   6  -4    6.24    7.32
   1   6   5    1.40    8.69
   1  -6   5   -1.59    9.75
   1  -6   5    6.37    7.77
   1   6   5    0.76    7.74
   1   6   5   -2.45   14.46
   1  -6   5   -2.68    9.43
  -1  -6  -5    1.82    6.27
  -1   6  -5   -3.15   14.49
  -1  -6  -5    8.06   15.03
  -1   6  -5   -6.85   12.87
  -1   6  -5    2.10    9.14
  -1   6  -5   11.02    7.99
   1   6   6   32.77    8.66
   1   6   6   38.28   15.80
   1  -6   6   14.75   18.34
   1  -6   6   28.12    9.14
   1   6   6   32.64   14.01
   1   6   6   33.95   16.56
   1  -6   6   32.55   11.05
  -1  -6  -6   36.31    7.74
  -1   6  -6   28.38   10.35
  -1  -6  -6   34.30   10.73
  -1   6  -6   33.73    9.46
  -1   6  -6   47.32   10.76
  -1   6  -6   29.46    7.04
   1   6   7    8.79    8.76
   1  -6   7    2.23   10.92
   1  -6   7   -4.59    8.34
   1   6   7   -0.83    8.25
   1   6   7   16.53    9.65
   1  -6   7   15.89   10.96
  -1   6  -7   11.40    7.90
  -1   6  -7   13.06   10.54
  -1  -6  -7    0.35   10.00
  -1   6  -7   -0.57    8.73
  -1   6  -7    4.30   10.16
  -1   6  -7    8.28    9.36
   2   0 -23   -6.97   11.27
   2   0 -23    1.97    5.61
   2   0 -23   -3.50    6.59
   2   0 -23    4.52    9.11
   2   0 -23    5.96   12.29
  -2   0  23    0.19    8.03
  -2   0  23   10.10   12.29
  -2   0  23    0.92    5.64
  -2   0  23    3.09    7.96
  -2   0  23   11.72   14.30
   2   0 -22   31.31    7.48
   2   0 -22   41.21    9.97
   2   0 -22   33.98   11.88
   2   0 -22   50.06   10.19
   2   0 -22   37.68   14.27
  -2   0  22   37.32   13.28
  -2   0  22   53.92    8.60
  -2   0  22   39.97    9.04
  -2   0  22   47.68   13.98
  -2   0  22   40.00    9.68
   2   0 -21   -1.02    4.84
   2   0 -21    8.25    5.80
   2   0 -21   15.22   12.68
   2   0 -21    3.85    6.69
  -2   0  21    5.10    6.69
  -2   0  21   -2.93    6.82
  -2   0  21    3.41    4.59
  -2   0  21    8.85    6.97
  -2   0  21    6.24    7.71
   2   0 -20   55.10   10.61
   2   0 -20   37.90   10.83
   2   0 -20   53.41    9.27
   2   0 -20   55.51    8.03
  -2   0  20   66.75   12.48
  -2   0  20   71.59   12.55
  -2   0  20   57.52    8.18
  -2   0  20   63.06    8.66
   2   0 -19    9.68    8.31
   2   0 -19    4.33    4.20
   2   0 -19    4.55    8.06
   2   0 -19   -8.25    7.01
  -2   0  19    0.48    5.61
  -2   0  19    2.32    9.55
  -2   0  19   -3.73    6.05
  -2   0  19   14.52   10.48
  -2   0  19    1.85    6.72
   2   0 -18   66.97    6.78
   2   0 -18   54.59    8.34
   2   0 -18   49.52    6.53
   2   0 -18   77.26   13.09
  -2   0  18   75.03    7.17
  -2   0  18   78.31    8.09
  -2   0  18   69.17    5.13
  -2   0  18   63.44    7.96
   2   0 -17    7.07    4.90
   2   0 -17   -1.59    6.02
   2   0 -17    1.18    6.82
   2   0 -17    3.28    6.31
   2   0 -17    0.29    5.54
  -2   0  17    0.25    8.47
  -2   0  17   -1.66    5.76
  -2   0  17    5.25    5.45
  -2   0  17    2.07    5.83
  -2   0  17   10.22    5.86
   2   0 -16  590.57   26.50
   2   0 -16  618.92   19.33
   2   0 -16  644.65   24.78
   2   0 -16  640.51   22.96
  -2   0  16  658.57   21.85
  -2   0  16  676.63   28.98
  -2   0  16  643.12   18.54
  -2   0  16  641.75   30.22
  -2   0  16  677.74   30.70
   2   0 -15    8.25    6.66
   2   0 -15    0.13    4.94
   2   0 -15    7.96    5.73
   2   0 -15   -7.13    9.14
   2   0 -15   -1.91    4.81
  -2   0  15    8.76    7.23
  -2   0  15   -7.39    7.68
  -2   0  15    7.71    4.49
  -2   0  15   -5.38    5.19
  -2   0  15    0.41    5.10
   2   0 -14   19.33    4.43
   2   0 -14   19.65    3.28
   2   0 -14   16.18    6.05
   2   0 -14   30.00    9.04
   2   0 -14   41.02    8.12
  -2   0  14   17.93    4.81
  -2   0  14   22.83    5.06
  -2   0  14   32.87    4.52
  -2   0  14   18.66    5.29
  -2   0  14   33.95    8.38
   2   0 -13   -0.25    3.73
   2   0 -13    0.29    4.17
   2   0 -13   -0.67    3.15
   2   0 -13   -1.15    4.68
   2   0 -13   -1.75    6.72
  -2   0  13    1.69    6.15
  -2   0  13    4.78    4.11
  -2   0  13    4.68    2.29
  -2   0  13    9.43    7.45
  -2   0  13   -1.82    4.39
   2   0 -12  199.33    7.45
   2   0 -12  194.24    7.83
   2   0 -12  186.12    8.98
   2   0 -12  211.97    8.66
   2   0 -12  211.82   11.43
  -2   0  12  221.62    7.80
  -2   0  12  218.25    7.93
  -2   0  12  210.89    7.20
  -2   0  12  216.15    8.50
  -2   0  12  219.75   12.29
   2   0 -11    1.75    3.18
   2   0 -11   -3.82    2.23
   2   0 -11    0.19    4.04
   2   0 -11   -1.05    6.46
   2   0 -11    2.13    5.76
  -2   0  11   -0.80    3.38
  -2   0  11    0.25    5.57
  -2   0  11    1.05    3.12
  -2   0  11   -0.61    3.89
  -2   0  11    2.58    3.82
   2   0 -10  471.98   16.94
   2   0 -10  487.55   13.25
   2   0 -10  488.31   12.32
   2   0 -10  482.87   14.59
   2   0 -10  538.38   18.38
  -2   0  10  535.03   17.71
  -2   0  10  506.40   18.28
  -2   0  10  503.06   10.61
  -2   0  10  491.50   18.92
  -2   0  10  548.92   15.29
   2   0  -9    4.97    4.81
   2   0  -9   -0.03    3.34
   2   0  -9   -0.38    1.91
   2   0  -9    0.86    2.17
   2   0  -9  -10.16    3.76
   2   0  -9   -8.82    5.57
  -2   0   9   -1.15    2.96
  -2   0   9   -2.29    5.35
  -2   0   9   -0.57    2.74
  -2   0   9   -2.01    3.76
  -2   0   9   -3.82    5.83
   2   0  -8  189.68    5.99
   2   0  -8  189.84    6.75
   2   0  -8  184.43    5.83
   2   0  -8  181.82    6.53
   2   0  -8  200.64    7.10
   2   0  -8  204.87    6.72
  -2   0   8  189.46    6.05
  -2   0   8  186.21    6.59
  -2   0   8  193.60    5.32
  -2   0   8  206.88    7.32
  -2   0   8  215.00   10.48
   2   0  -7    2.45    2.58
   2   0  -7    2.32    4.84
   2   0  -7    0.67    2.13
   2   0  -7   -3.03    2.80
   2   0  -7   -1.40    5.19
   2   0  -7   -0.64    2.71
  -2   0   7    2.23    4.17
  -2   0   7    2.01    2.87
  -2   0   7    0.96    2.17
  -2   0   7    4.62    5.10
  -2   0   7   -3.22    4.78
   2   0  -6  730.32   20.45
   2   0  -6  733.35   21.62
   2   0  -6  693.50   12.96
   2   0  -6  722.01   16.43
   2   0  -6  729.56   18.09
   2   0  -6  743.44   20.38
  -2   0   6  757.61   20.19
  -2   0   6  723.09   18.12
  -2   0   6  697.61   14.36
  -2   0   6  740.86   18.25
  -2   0   6  763.15   21.05
   2   0  -5    2.04    2.39
   2   0  -5    1.11    1.56
   2   0  -5   -1.05    1.94
   2   0  -5   -3.57    2.87
   2   0  -5   -8.60    4.39
  -2   0   5    2.07    2.42
  -2   0   5   -1.02    2.93
  -2   0   5    0.45    1.50
  -2   0   5   -2.80    2.87
   2   0  -4  144.68    4.55
   2   0  -4  146.08    5.03
   2   0  -4  142.71    2.90
   2   0  -4  152.23    3.28
   2   0  -4  143.66    5.06
   2   0  -4  148.57    4.97
  -2   0   4  144.08    4.46
  -2   0   4  143.44    5.16
  -2   0   4  137.29    2.68
  -2   0   4  142.64    8.06
  -2   0   4  147.26    5.06
   2   0  -3    1.94    2.29
   2   0  -3    3.85    2.52
   2   0  -3    2.42    0.51
   2   0  -3    4.84    2.32
   2   0  -3   -1.05    3.89
  -2   0   3    4.68    2.26
  -2   0   3    3.12    2.71
  -2   0   3    2.52    0.70
  -2   0   3    2.32    2.45
  -2   0   3    3.25    2.32
   2   0  -2 3400.20  124.08
   2   0  -2 3528.76  125.86
   2   0  -2 3297.68  117.80
  -2   0   2 3439.43  130.80
  -2   0   2 3357.36  402.39
  -2   0   2 3456.12  124.59
  -2   0   2 3342.59  119.24
   2   0   1    2.64    1.27
   2   0   1   -0.67    1.56
  -2   0  -1   -0.35    1.50
  -2   0  -1    0.92    2.45
  -2   0  -1   -0.32    0.83
   2   0   2 2010.61   60.29
   2   0   2 2082.74   64.59
   2   0   2 2101.50   56.40
  -2   0  -2 2005.55   57.26
  -2   0  -2 2021.21   62.52
  -2   0  -2 2189.21   58.06
   2   0   3    6.50    3.73
   2   0   3    3.41    2.80
   2   0   3    1.91    1.75
  -2   0  -3   10.32    4.01
  -2   0  -3    5.45    4.87
  -2   0  -3    2.83    1.66
   2   0   4  273.06    5.99
   2   0   4  281.40    7.07
   2   0   4  282.58    6.24
  -2   0  -4  278.69    6.31
  -2   0  -4  284.27    7.13
  -2   0  -4  265.51    7.52
  -2   0  -4  288.38    8.63
   2   0   5    0.64    3.38
   2   0   5   -0.38    4.30
   2   0   5    1.24    2.04
  -2   0  -5    1.15    2.23
  -2   0  -5    2.74    2.52
  -2   0  -5    1.85    2.04
  -2   0  -5    2.10    3.22
   2   0   6 2156.98   68.50
   2   0   6 2213.60   71.21
   2   0   6 2212.46   69.90
  -2   0  -6 2187.17   69.20
  -2   0  -6 2165.96   74.65
  -2   0  -6 2187.62   74.36
  -2   0  -6 2100.58   69.46
  -2   0  -6 2359.30   85.10
   2   0   7    4.33    4.14
   2   0   7    4.33    2.90
   2   0   7    7.01    2.68
  -2   0  -7    5.70    2.48
  -2   0  -7    4.33    4.90
  -2   0  -7    7.36    3.66
  -2   0  -7    3.79    4.46
  -2   0  -7    3.95    3.76
   2   0   8   23.31    3.12
   2   0   8   26.85    5.41
   2   0   8   22.99    5.22
   2   0   8   28.44    4.27
  -2   0  -8   23.54    3.03
  -2   0  -8   22.32    3.47
  -2   0  -8   29.04    6.62
  -2   0  -8   22.45    3.38
  -2   0  -8   26.78    4.24
   2   0   9   -1.27    2.74
   2   0   9   -7.10    2.96
   2   0   9   -3.60    4.65
   2   0   9    0.76    3.82
  -2   0  -9    5.03    2.64
  -2   0  -9   -3.28    5.16
  -2   0  -9   -2.55    3.69
  -2   0  -9    4.97    2.99
  -2   0  -9   -7.83    3.79
   2   0  10  477.71   12.55
   2   0  10  484.81   12.90
   2   0  10  463.82   12.64
   2   0  10  475.80   14.39
  -2   0 -10  453.19   15.16
  -2   0 -10  464.33   16.78
  -2   0 -10  467.04   14.55
  -2   0 -10  465.41   16.37
  -2   0 -10  479.78   18.85
   2   0  11    1.56    3.22
   2   0  11    0.48    3.18
   2   0  11    3.79    5.29
   2   0  11    4.33    3.34
   2   0  11   -2.36    4.17
  -2   0 -11    1.05    4.81
  -2   0 -11    0.29    3.57
  -2   0 -11   -2.90    6.72
  -2   0 -11    2.01    3.57
  -2   0 -11    1.15    4.24
   2   0  12    9.30    3.63
   2   0  12    7.96    3.79
   2   0  12    8.63    3.66
   2   0  12   12.68    6.05
   2   0  12   -2.93    7.64
  -2   0 -12    5.99    3.44
  -2   0 -12    8.92    6.18
  -2   0 -12    6.62    4.78
  -2   0 -12    5.67    4.04
  -2   0 -12    5.19    7.64
   2   0  13   11.66    6.18
   2   0  13    5.73    6.27
   2   0  13    6.02    6.02
   2   0  13    5.70    4.11
   2   0  13    2.87    7.83
  -2   0 -13   -0.38    5.73
  -2   0 -13    1.97    4.11
  -2   0 -13    4.39    7.96
  -2   0 -13   -7.01    6.82
  -2   0 -13    5.45    4.90
   2   0  14   87.17    9.08
   2   0  14   97.55    6.18
   2   0  14   86.72    5.80
   2   0  14   71.82    6.56
  -2   0 -14   83.54    5.73
  -2   0 -14   80.92    6.18
  -2   0 -14   71.43    7.23
  -2   0 -14   87.29    6.78
  -2   0 -14   67.93   11.05
   2   0  15    9.04    7.10
   2   0  15   -3.41    7.26
   2   0  15   -8.28    4.14
   2   0  15   -4.36    7.55
  -2   0 -15   -4.14    6.59
  -2   0 -15    2.20    7.77
  -2   0 -15    4.78    5.35
  -2   0 -15   -2.80    5.10
  -2   0 -15   -2.36    5.61
   2   0  16   88.44    6.85
   2   0  16   90.54    7.04
   2   0  16   95.22    9.36
   2   0  16   79.68   11.11
  -2   0 -16   77.01    6.27
  -2   0 -16   85.03    6.72
  -2   0 -16   91.37   12.26
  -2   0 -16   72.68   11.27
  -2   0 -16   84.87   13.03
   2   0  17   -1.27    4.90
   2   0  17   -2.39    8.15
   2   0  17    0.51    4.49
   2   0  17    6.66    5.48
  -2   0 -17    2.48    7.48
  -2   0 -17   -1.56    5.03
  -2   0 -17    4.04    6.11
  -2   0 -17    6.43    9.08
  -2   0 -17    1.37    6.46
   2   0  18   87.74   11.34
   2   0  18  100.29    7.80
   2   0  18   87.99   10.32
   2   0  18   74.01    7.87
  -2   0 -18   74.36    7.20
  -2   0 -18   83.66   11.69
  -2   0 -18   69.36   13.85
  -2   0 -18   79.20    8.57
  -2   0 -18   91.43   13.98
   2   0  19   11.59    9.20
   2   0  19   -0.45    9.33
   2   0  19    6.97    8.06
   2   0  19   -0.19    9.59
  -2   0 -19    9.04    8.22
  -2   0 -19   -8.41    5.99
  -2   0 -19   13.18    6.53
  -2   0 -19    5.70   10.54
  -2   0 -19    4.84    7.13
   2   0  20   56.97    7.48
   2   0  20   58.12    7.61
   2   0  20   43.66    6.59
   2   0  20   52.45    7.77
  -2   0 -20   48.47    6.62
  -2   0 -20   37.17   11.72
  -2   0 -20   40.86    8.44
  -2   0 -20   50.86    8.92
  -2   0 -20   52.45   14.39
   2   0  21    2.90    6.43
   2   0  21    3.95   10.57
   2   0  21   11.88    8.98
   2   0  21   16.82    6.88
  -2   0 -21    3.92    8.85
  -2   0 -21    7.68    6.34
  -2   0 -21   10.38   12.17
  -2   0 -21   -5.16    8.03
  -2   0 -21   -7.36    8.15
   2   0  22    4.94   11.94
   2   0  22    9.97    7.77
   2   0  22   13.60    6.62
   2   0  22   10.67   12.52
  -2   0 -22    3.69    6.72
  -2   0 -22    6.08   11.08
  -2   0 -22   14.30    8.44
  -2   0 -22   16.21   15.22
  -2   0 -22   26.15    8.95
   2  -1 -23   11.97    7.48
   2   1 -23   -0.16    9.33
   2  -1 -23    5.45    6.02
   2   1 -23    3.38    7.10
   2  -1 -23   -5.80    6.85
   2   1 -23   11.85    9.08
   2  -1 -23   -0.13   14.84
   2  -1 -23    2.29    7.10
  -2  -1  23    2.10   11.56
  -2   1  23    3.79    8.60
  -2  -1  23    0.51    7.04
  -2   1  23    8.38    9.20
  -2   1  23    8.79    5.70
  -2  -1  23    4.14    8.25
  -2   1  23    1.85   13.50
  -2   1  23   -1.18   13.34
   2  -1 -22    1.27   11.37
   2   1 -22    4.46    5.45
   2  -1 -22    5.32    5.83
   2   1 -22   10.76    6.69
   2  -1 -22   13.79   10.86
   2   1 -22   25.16   13.47
   2  -1 -22    5.67   13.89
   2  -1 -22    6.85    6.59
  -2  -1  22    6.85    7.04
  -2   1  22   13.03   13.31
  -2  -1  22    6.66   11.15
  -2   1  22    9.49   13.98
  -2   1  22    8.15    7.83
  -2  -1  22   12.64    8.06
  -2   1  22    7.36    7.99
   2   1 -21   16.97    8.57
   2  -1 -21   14.84    8.69
   2   1 -21   12.32   10.51
   2  -1 -21   13.73   10.48
   2   1 -21   17.52    8.25
   2  -1 -21   20.25    8.73
   2  -1 -21   16.18   10.16
  -2  -1  21    7.74    9.84
  -2   1  21   25.80    7.64
  -2  -1  21   18.69   10.57
  -2   1  21   16.59    7.90
  -2   1  21   20.32    7.77
  -2  -1  21   14.71    7.80
  -2   1  21   27.80   12.29
  -2  -1  21   20.83    9.62
  -2   1  21  -12.48   11.62
   2  -1 -20    4.59    6.53
   2   1 -20    2.36    7.58
   2  -1 -20    6.05    7.48
   2   1 -20    5.29    9.20
   2  -1 -20    7.58    5.70
   2   1 -20   -0.76   12.20
   2  -1 -20    7.55    7.77
   2   1 -20   18.31    7.23
   2  -1 -20    3.69    5.70
  -2  -1  20   11.97    5.57
  -2   1  20    4.59    7.01
  -2  -1  20    2.99    5.96
  -2   1  20   -0.80    7.20
  -2   1  20    4.78    4.49
  -2  -1  20    6.59   11.08
  -2   1  20    5.48    7.32
  -2   1  20    9.84    6.66
   2  -1 -19    2.74    9.36
   2   1 -19   13.95    4.78
   2  -1 -19    9.62    4.84
   2   1 -19   12.45    5.89
   2  -1 -19    9.55    9.43
   2   1 -19   15.80    7.42
   2  -1 -19   17.55    7.71
   2   1 -19   17.13    7.36
   2  -1 -19   11.05    5.45
  -2  -1  19   24.55    8.54
  -2   1  19   23.54   11.27
  -2  -1  19   14.94    5.80
  -2   1  19   21.37   11.62
  -2   1  19    8.09    6.82
  -2  -1  19   15.19   10.76
  -2   1  19   23.12   11.37
  -2  -1  19   18.03    7.74
  -2   1  19   23.09    9.75
   2  -1 -18  103.89    8.09
   2   1 -18  104.84    9.78
   2  -1 -18  103.25    7.10
   2   1 -18  120.10    9.62
   2  -1 -18  108.98   15.38
   2  -1 -18  105.19   11.21
  -2  -1  18  128.34   10.99
  -2   1  18  121.97    9.97
  -2  -1  18  128.15    8.09
  -2   1  18  101.18    9.71
  -2   1  18  111.34    9.43
  -2  -1  18  108.60    8.95
  -2   1  18  123.73    9.33
  -2   1  18  108.79   12.74
   2  -1 -17   84.62    7.58
   2   1 -17   75.99    8.44
   2  -1 -17   75.06    8.44
   2   1 -17   54.14    9.94
   2  -1 -17   63.82    6.72
   2   1 -17   74.68    9.04
   2  -1 -17   78.85   13.98
   2  -1 -17   81.69    9.78
  -2  -1  17   96.85    6.72
  -2   1  17   95.76    8.50
  -2  -1  17   87.90    6.88
  -2   1  17  103.69    8.79
  -2   1  17   78.12    5.45
  -2  -1  17   79.11    7.90
  -2   1  17   94.62    8.12
  -2  -1  17   82.32    9.11
  -2   1  17  100.22    7.32
   2  -1 -16   25.73    9.94
   2   1 -16   22.83    4.27
   2  -1 -16   39.14    6.91
   2   1 -16   27.71    7.80
   2  -1 -16   23.38    7.87
   2   1 -16   35.64    7.17
   2  -1 -16   13.85   11.46
   2   1 -16   48.89    7.13
   2  -1 -16   32.29    5.16
  -2  -1  16   44.49    7.80
  -2   1  16   51.21   10.48
  -2  -1  16   33.22    8.34
  -2   1  16   37.45   10.89
  -2   1  16   39.84    6.08
  -2  -1  16   35.48    6.72
  -2   1  16   36.27    7.01
  -2   1  16   33.76    9.14
   2  -1 -15    7.77    5.10
   2   1 -15    2.52    5.38
   2  -1 -15    5.32    5.48
   2   1 -15   -1.15    6.34
   2   1 -15   -4.39    8.92
   2  -1 -15   -0.70    5.96
   2   1 -15    9.39    5.73
   2  -1 -15    6.53    4.08
  -2  -1  15   -0.76    4.08
  -2   1  15    1.40    5.57
  -2  -1  15   10.51    6.91
  -2   1  15   -0.70    5.67
  -2   1  15    6.15    4.90
  -2  -1  15   10.16    5.51
  -2   1  15    4.81    5.70
  -2  -1  15   -4.78    5.92
  -2   1  15    6.34    4.62
   2  -1 -14  131.66    7.93
   2   1 -14  117.07    8.09
   2  -1 -14  120.26    8.50
   2   1 -14  106.21    9.20
   2   1 -14  127.58    7.96
   2  -1 -14  120.57    8.92
   2   1 -14  118.95    8.79
   2  -1 -14  130.61    6.31
  -2  -1  14  139.40    6.15
  -2   1  14  120.80    8.06
  -2  -1  14  133.31   10.10
  -2   1  14  125.48    8.47
  -2   1  14  127.20    5.29
  -2  -1  14  128.92   12.39
  -2   1  14  130.64    8.06
  -2  -1  14  138.98   13.95
  -2   1  14  148.82   10.67
   2  -1 -13  139.20   11.43
   2   1 -13  140.67    7.74
   2  -1 -13  138.28    7.80
   2   1 -13  120.61    9.20
   2   1 -13  135.61    8.22
   2  -1 -13  135.86    8.47
   2  -1 -13  146.53    8.98
   2   1 -13  145.13    8.47
  -2  -1  13  149.08    8.73
  -2   1  13  156.82   11.62
  -2  -1  13  158.60    9.52
  -2   1  13  163.69   12.26
  -2   1  13  150.92    5.35
  -2  -1  13  136.88   11.91
  -2   1  13  143.22   11.91
  -2  -1  13  151.43    8.73
  -2   1  13  147.90    6.53
   2  -1 -12  232.96    9.27
   2   1 -12  224.40   10.92
   2   1 -12  209.01    8.89
   2  -1 -12  223.06    6.78
   2   1 -12  208.34   10.61
   2   1 -12  234.90   13.60
   2  -1 -12  237.33   10.13
   2  -1 -12  226.05   10.16
   2   1 -12  227.26    9.71
  -2  -1  12  246.97    9.81
  -2   1  12  242.45    9.14
  -2  -1  12  240.57    8.09
  -2   1  12  225.26    9.65
  -2   1  12  242.26    6.69
  -2  -1  12  243.41   13.34
  -2   1  12  233.54    9.14
  -2  -1  12  252.26   15.22
  -2   1  12  233.57   10.83
   2  -1 -11  130.57    6.53
   2   1 -11  135.51    5.80
   2   1 -11  129.14    6.31
   2  -1 -11  133.85    4.59
   2   1 -11  124.75    5.57
   2   1 -11  138.60    6.85
   2  -1 -11  137.04   10.73
   2   1 -11  146.31    7.17
   2  -1 -11  134.71    7.36
  -2  -1  11  139.65    7.36
  -2   1  11  129.65    6.50
  -2  -1  11  142.48    5.54
  -2   1  11  132.77    6.94
  -2   1  11  139.30    4.55
  -2  -1  11  144.27    7.96
  -2  -1  11  138.09   10.13
  -2   1  11  140.19    7.07
  -2  -1  11  146.69    7.68
  -2   1  11  124.04    5.06
   2  -1 -10  119.43    5.76
   2   1 -10  107.64    5.00
   2   1 -10  115.86    5.80
   2  -1 -10  136.37    6.08
   2   1 -10  105.83    6.75
   2   1 -10  122.80    9.46
   2  -1 -10  104.27    9.62
   2   1 -10  114.17    6.37
   2  -1 -10  120.06    6.34
  -2  -1  10  127.90    6.62
  -2   1  10  122.93    9.04
  -2  -1  10  120.99    7.26
  -2   1  10  114.87    9.17
  -2   1  10  115.70    3.98
  -2  -1  10  123.18    6.91
  -2  -1  10  122.17    6.15
  -2   1  10  122.61    9.46
  -2  -1  10  117.58    6.88
  -2   1  10  116.18    6.53
   2  -1  -9  164.94    9.52
   2   1  -9  166.91    7.93
   2   1  -9  164.14    6.21
   2  -1  -9  177.68    5.03
   2   1  -9  163.50    5.54
   2   1  -9  164.75   10.41
   2  -1  -9  169.46    7.23
   2   1  -9  170.89    7.29
   2  -1  -9  169.01    4.97
  -2  -1   9  159.90    7.04
  -2   1   9  162.29    6.78
  -2  -1   9  162.68    5.45
  -2   1   9  173.25   10.61
  -2   1   9  167.83    6.46
  -2  -1   9  173.82    7.58
  -2  -1   9  168.50    7.01
  -2   1   9  167.90    7.10
  -2  -1   9  159.17   11.62
  -2   1   9  168.28    5.06
   2  -1  -8   16.15    3.63
   2   1  -8   15.96    4.59
   2   1  -8   15.83    2.10
   2  -1  -8   11.02    2.42
   2   1  -8   15.03    4.27
   2   1  -8   16.94    3.98
   2  -1  -8   21.88    4.17
   2  -1  -8   17.68    3.60
   2   1  -8   19.59    4.33
  -2  -1   8   11.27    2.48
  -2   1   8   19.36    3.79
  -2  -1   8   19.65    4.49
  -2   1   8   10.57    4.30
  -2   1   8   12.90    2.32
  -2  -1   8   16.37    2.83
  -2  -1   8   15.41    4.08
  -2   1   8   15.73    3.95
  -2  -1   8   26.59    4.49
  -2   1   8   17.87    3.98
   2  -1  -7   78.57    4.62
   2   1  -7   80.10    3.89
   2   1  -7   85.64    3.12
   2  -1  -7   89.90    3.28
   2   1  -7   88.95    5.54
   2   1  -7   84.81    5.16
   2  -1  -7   99.43    8.34
   2  -1  -7   84.78    2.99
  -2  -1   7   83.57    4.97
  -2   1   7   84.14    7.26
  -2  -1   7   82.90    5.70
  -2   1   7   96.69    5.35
  -2   1   7   83.31    4.94
  -2  -1   7   85.61    3.92
  -2  -1   7   98.92    7.74
  -2   1   7   99.36    5.22
  -2  -1   7   96.62    5.92
  -2   1   7  101.05    4.87
   2  -1  -6    2.80    3.06
   2   1  -6   10.25    2.45
   2   1  -6    9.11    1.78
   2  -1  -6    9.75    3.22
   2   1  -6   10.48    2.26
   2   1  -6    9.52    3.18
   2  -1  -6    7.55    3.60
   2  -1  -6    8.12    1.50
   2   1  -6    8.66    3.47
  -2  -1   6    6.05    1.97
  -2   1   6    3.76    3.18
  -2  -1   6   13.06    3.95
  -2   1   6    8.12    3.50
  -2   1   6   10.22    2.01
  -2  -1   6    8.18    2.39
  -2  -1   6   13.15    3.18
  -2   1   6   11.62    3.44
  -2  -1   6   10.06    3.66
  -2   1   6    6.34    2.58
   2  -1  -5   55.10    3.60
   2   1  -5   58.25    3.18
   2  -1  -5   57.83    2.58
   2   1  -5   61.78    4.49
   2   1  -5   56.56    5.76
   2  -1  -5   60.83    4.27
   2   1  -5   53.44    4.11
  -2   1   5   56.56    3.76
  -2  -1   5   59.04    3.12
  -2   1   5   64.78    4.36
  -2   1   5   63.85    4.08
  -2  -1   5   59.46    3.12
  -2  -1   5   57.55    3.85
  -2   1   5   63.73    6.82
  -2  -1   5   61.21    4.17
  -2   1   5   58.15    2.68
   2  -1  -4    2.42    2.58
   2   1  -4    1.24    2.36
   2  -1  -4    4.68    3.03
   2   1  -4    1.08    3.60
   2   1  -4    6.24    2.64
   2  -1  -4   11.88    5.03
   2  -1  -4    3.60    1.31
   2   1  -4    4.84    2.96
  -2   1   4    6.62    4.24
  -2  -1   4    2.45    2.29
  -2   1   4    5.70    3.06
  -2   1   4    4.84    3.28
  -2  -1   4    2.74    2.23
  -2  -1   4    5.45    2.77
  -2   1   4    5.61    3.12
  -2  -1   4    4.20    4.87
  -2   1   4    2.55    2.04
   2  -1  -3  266.27    6.43
   2   1  -3  268.47    6.31
   2   1  -3  263.22    6.43
   2  -1  -3  259.43    5.83
   2   1  -3  263.03    6.85
   2  -1  -3  282.74    8.09
   2  -1  -3  263.25    4.75
   2   1  -3  270.22    7.42
  -2   1   3  273.69    8.76
  -2  -1   3  265.83    8.50
  -2   1   3  268.89    7.17
  -2   1   3  270.48    6.18
  -2  -1   3  275.83    6.50
  -2  -1   3  270.67    6.94
  -2   1   3  287.20    8.15
  -2   1   3  255.76    4.71
  -2  -1   3  275.51    7.55
   2  -1  -2    9.81    2.26
   2   1  -2   10.32    2.52
   2   1  -2    9.01    4.46
   2  -1  -2   15.38    4.01
   2   1  -2   11.97    2.68
   2  -1  -2   13.06    5.16
   2   1  -2   11.31    3.09
  -2   1   2   14.94    3.79
  -2  -1   2   14.71    4.24
  -2   1   2   14.94    2.61
  -2   1   2   17.68    4.08
  -2  -1   2   11.94    2.68
  -2   1   2   10.13    4.46
  -2  -1   2   12.77    2.68
  -2   1   2   12.93    3.54
  -2   1   2   12.68    1.34
  -2  -1   2    9.52    5.10
   2  -1  -1 2498.57   80.51
   2   1  -1 2576.02   90.83
   2   1  -1 2576.44   85.45
   2  -1  -1 2607.17   90.76
   2  -1  -1 2457.17   80.99
   2   1  -1 2490.74   80.38
   2  -1  -1 2707.43   96.62
   2   1  -1 2618.41   85.03
  -2   1   1 2455.77   78.98
  -2  -1   1 2421.72   86.88
  -2   1   1 2411.79   78.92
  -2  -1   1 2611.18   92.29
  -2   1   1 2850.39   98.57
  -2   1   1 2535.23   87.45
  -2  -1   1 2586.28   84.43
  -2   1   1 2474.46   84.49
  -2  -1   1 2520.04   81.91
   2  -1   0   83.41    2.01
   2   1   0   75.89    6.18
   2   1   0   83.92    6.82
   2  -1   0   84.33    4.17
   2  -1   0   83.03    3.47
   2   1   0   84.46    3.15
   2   1   0   87.39    3.85
   2  -1   0   76.97    3.95
   2   1   0   86.59    5.13
  -2   1   0   80.89    2.90
  -2  -1   0   83.54    6.59
  -2   1   0   79.71    2.17
  -2  -1   0   81.27    4.17
  -2   1   0   86.05    4.17
  -2  -1   0   75.92    3.18
  -2   1   0   72.36    3.34
  -2   1   0   74.59    4.11
  -2  -1   0   78.89    3.15
  -2   1   0   77.83    2.52
   2  -1   1 3839.05  133.47
   2   1   1 3615.80  145.19
   2   1   1 3541.82  142.87
   2  -1   1 3552.33  144.87
   2   1   1 3480.39  137.93
   2  -1   1 3409.56  139.27
   2   1   1 3555.74  140.67
   2   1   1 3769.72  147.68
  -2   1  -1 3848.80  132.71
  -2  -1  -1 3491.09  141.15
  -2   1  -1 3842.75  136.78
  -2  -1  -1 3500.39  148.89
  -2   1  -1 3748.10  161.40
  -2  -1  -1 3563.38  137.10
  -2   1  -1 3538.45  143.15
  -2  -1  -1 3669.40  150.80
  -2   1  -1 3643.16  153.85
  -2  -1  -1 3576.98  135.26
  -2   1  -1 3650.68  149.27
   2   1   2 5931.99  312.33
   2   1   2 5949.79  313.34
   2  -1   2 5808.83  312.52
   2   1   2 6236.70  314.84
   2  -1   2 5668.99  301.94
   2   1   2 6141.86  326.02
   2  -1   2 5921.67  321.37
  -2  -1  -2 5792.08  306.78
  -2   1  -2 6009.37  311.62
  -2  -1  -2 5870.27  309.08
  -2   1  -2 5872.91  318.38
  -2   1  -2 5972.85  306.21
  -2  -1  -2 5765.62  301.91
  -2  -1  -2 6266.99  320.92
  -2   1  -2 5948.90  321.94
   2   1   3 1497.84   43.03
   2   1   3 1573.73   44.55
   2  -1   3 1591.56   52.58
   2   1   3 1511.88   39.62
   2  -1   3 1501.85   40.38
   2   1   3 1607.01   43.92
   2  -1   3 1551.53   44.24
  -2  -1  -3 1536.21   43.89
  -2   1  -3 1549.40   42.52
  -2  -1  -3 1653.57   50.45
  -2   1  -3 1555.74   53.25
  -2   1  -3 1512.39   40.57
  -2  -1  -3 1545.89   42.64
  -2  -1  -3 1509.02   40.99
  -2   1  -3 1547.96   49.27
   2  -1   4   83.95    2.04
   2   1   4   87.17    4.39
   2  -1   4   83.57    2.17
   2  -1   4   88.31    5.96
   2   1   4   89.59    4.46
   2  -1   4   80.48    4.87
   2  -1   4   88.79    3.44
   2   1   4   90.51    5.57
   2  -1   4   89.04    6.94
  -2   1  -4   84.36    1.72
  -2  -1  -4   87.71    6.94
  -2   1  -4   88.03    3.79
  -2  -1  -4   82.80    6.69
  -2   1  -4   86.47    7.99
  -2   1  -4   86.27    3.47
  -2  -1  -4   87.74    3.82
  -2   1  -4   88.03    4.68
   2  -1   5   41.18    1.85
   2   1   5   42.77    3.73
   2  -1   5   41.31    1.88
   2  -1   5   42.52    3.25
   2   1   5   40.54    5.86
   2  -1   5   43.95    4.30
   2  -1   5   43.38    4.65
   2   1   5   47.52    4.84
   2  -1   5   52.48    4.27
  -2   1  -5   40.38    1.82
  -2  -1  -5   40.80    3.76
  -2   1  -5   42.42    3.15
  -2  -1  -5   49.39    6.02
  -2   1  -5   43.95    4.14
  -2   1  -5   43.98    3.12
  -2  -1  -5   40.32    4.97
  -2   1  -5   41.47    4.17
   2  -1   6  198.22    4.52
   2  -1   6  203.54    4.81
   2  -1   6  198.50    6.18
   2   1   6  203.19    9.71
   2  -1   6  188.19    7.36
   2  -1   6  197.07    8.31
   2   1   6  197.07    6.15
   2  -1   6  188.22    7.61
  -2   1  -6  191.97    4.43
  -2  -1  -6  200.16    6.97
  -2   1  -6  186.75    5.89
  -2  -1  -6  195.80    6.78
  -2   1  -6  196.50   10.61
  -2   1  -6  201.08    5.99
  -2  -1  -6  189.01    8.79
  -2   1  -6  192.13    7.99
  -2  -1  -6  192.99    8.41
   2  -1   7  112.68    2.96
   2   1   7  111.24    5.38
   2  -1   7  124.20    4.27
   2  -1   7  114.94    4.81
   2   1   7  125.83    8.18
   2  -1   7  114.01    6.37
   2  -1   7  112.61    7.13
   2   1   7  120.03    7.07
   2  -1   7  124.01    6.69
  -2   1  -7  112.68    3.89
  -2  -1  -7  115.03    5.61
  -2   1  -7  116.08    4.87
  -2  -1  -7  121.02    8.12
  -2   1  -7  112.71    5.96
  -2   1  -7  112.52    5.06
  -2  -1  -7  111.75    7.55
  -2   1  -7  138.57    6.88
  -2  -1  -7  118.22    4.90
   2  -1   8   15.99    1.94
   2   1   8   17.10    3.85
   2  -1   8   18.63    3.09
   2  -1   8   16.11    3.28
   2   1   8   17.48    5.86
   2  -1   8   22.26    4.27
   2  -1   8   12.36    3.34
   2   1   8   17.83    5.32
  -2   1  -8   17.74    2.83
  -2  -1  -8   16.21    3.85
  -2   1  -8   24.08    3.41
  -2  -1  -8   10.73    5.99
  -2   1  -8   16.94    4.24
  -2   1  -8   18.25    3.50
  -2  -1  -8   24.90    3.54
  -2   1  -8   20.29    5.03
  -2  -1  -8   16.56    3.41
   2  -1   9   31.24    2.29
   2   1   9   35.92    6.69
   2  -1   9   28.50    2.42
   2  -1   9   29.20    5.64
   2   1   9   24.62    5.99
   2  -1   9   37.83    4.59
   2  -1   9   33.69    5.54
   2   1   9   33.41    5.61
   2  -1   9   20.86    7.96
  -2   1  -9   27.39    2.13
  -2  -1  -9   28.03    4.20
  -2   1  -9   22.96    3.60
  -2  -1  -9   28.47    4.14
  -2   1  -9   30.16    6.91
  -2   1  -9   31.91    3.79
  -2  -1  -9   31.75    5.96
  -2   1  -9   29.30    7.71
  -2  -1  -9   25.92    5.35
   2  -1  10   52.17    2.83
   2   1  10   47.93    7.68
   2  -1  10   53.34    4.43
   2  -1  10   61.15    6.37
   2   1  10   58.34    4.27
   2  -1  10   47.36    6.37
   2   1  10   50.57    6.62
   2  -1  10   47.10    8.85
  -2   1 -10   51.11    4.11
  -2  -1 -10   56.53    7.48
  -2   1 -10   50.99    6.59
  -2  -1 -10   50.10    4.71
  -2   1 -10   49.11    7.83
  -2   1 -10   52.61    4.55
  -2  -1 -10   47.90    4.49
  -2   1 -10   50.16    5.70
  -2  -1 -10   46.91    4.20
   2  -1  11    1.46    2.32
   2   1  11    3.50    6.66
   2  -1  11    3.79    3.95
   2  -1  11    3.54    5.61
   2   1  11    7.23    3.60
   2  -1  11    6.05    3.60
   2   1  11   -0.54    3.60
   2  -1  11   10.38    8.28
  -2   1 -11    4.87    3.47
  -2  -1 -11   12.90    3.98
  -2   1 -11   -0.22    3.60
  -2  -1 -11   -0.89    3.95
  -2   1 -11   10.19    6.97
  -2   1 -11    5.41    3.79
  -2  -1 -11    2.45    3.98
  -2   1 -11    6.08    8.31
  -2  -1 -11    5.86    3.73
   2  -1  12    6.05    4.27
   2   1  12    6.31    7.32
   2  -1  12    4.01    2.83
   2  -1  12    6.62    6.02
   2   1  12    2.58    6.37
   2  -1  12    2.71    4.04
   2   1  12    4.24    3.95
   2  -1  12    5.48    5.54
  -2   1 -12    4.46    2.45
  -2   1 -12   -1.40    3.95
  -2  -1 -12    7.87    4.24
  -2   1 -12    0.13    7.29
  -2   1 -12    5.96    6.66
  -2  -1 -12    6.11    4.33
  -2   1 -12    4.52    5.32
  -2  -1 -12   12.20    6.53
   2  -1  13   -0.64    4.90
   2   1  13    0.54    7.87
   2  -1  13    1.05    5.06
   2  -1  13    7.26    6.50
   2   1  13    3.03    4.24
   2  -1  13    2.17    4.33
   2   1  13    8.06    7.20
   2  -1  13   10.13    6.18
  -2   1 -13    7.29    4.33
  -2  -1 -13   -5.70    7.61
  -2   1 -13    1.94    6.66
  -2  -1 -13    0.06    4.71
  -2   1 -13    3.47    8.09
  -2   1 -13    8.31    4.55
  -2  -1 -13    6.21    4.65
  -2   1 -13    8.06    5.73
  -2  -1 -13    6.46    7.32
   2  -1  14   80.19    4.62
   2   1  14   63.38   10.48
   2  -1  14   84.68    6.97
   2   1  14   68.66    6.82
   2  -1  14   72.68    5.64
   2   1  14   71.75    5.99
   2  -1  14   65.10    6.18
   2   1  14   72.42    6.31
   2  -1  14   64.11    8.12
  -2   1 -14   59.59    6.24
  -2  -1 -14   69.62    6.05
  -2   1 -14   61.91    6.02
  -2  -1 -14   64.97    6.40
  -2   1 -14   51.85    7.01
  -2   1 -14   75.03    6.50
  -2  -1 -14   75.19    6.78
  -2   1 -14   65.35   12.45
  -2  -1 -14   72.71    6.46
   2  -1  15   27.01    4.14
   2   1  15   18.22    9.65
   2  -1  15   33.98    4.24
   2   1  15   31.11    9.81
   2  -1  15   25.13    5.00
   2   1  15   26.21    8.06
   2  -1  15   31.56    5.61
   2   1  15   23.95    9.39
   2  -1  15   31.24   11.88
  -2   1 -15   19.20    3.69
  -2  -1 -15   28.60    8.85
  -2   1 -15   23.98    5.25
  -2  -1 -15   31.43    9.17
  -2   1 -15   35.25    6.46
  -2   1 -15   24.68    8.76
  -2  -1 -15   28.92    5.96
  -2   1 -15   25.13    7.23
  -2  -1 -15   22.48    8.73
   2  -1  16  268.79   13.03
   2   1  16  256.43   17.61
   2  -1  16  283.95   13.50
   2   1  16  283.66   12.71
   2  -1  16  253.60   10.61
   2   1  16  270.76   10.76
   2  -1  16  233.19   11.59
   2   1  16  267.90   12.36
   2  -1  16  251.59   14.30
  -2   1 -16  237.80   12.74
  -2  -1 -16  238.31   11.78
  -2   1 -16  225.73   15.83
  -2  -1 -16  236.88   16.34
  -2   1 -16  243.25   13.76
  -2  -1 -16  252.42   13.34
  -2   1 -16  255.96   12.20
  -2  -1 -16  216.15   12.39
  -2   1 -16  227.20   19.43
  -2  -1 -16  231.15   12.01
   2  -1  17  238.73   13.03
   2   1  17  245.61   11.97
   2  -1  17  256.75   13.69
   2   1  17  252.90   17.42
   2  -1  17  232.90   14.39
   2   1  17  224.52   14.59
   2  -1  17  224.24   11.69
   2   1  17  231.66   16.78
   2  -1  17  211.53   12.96
  -2   1 -17  190.67   12.17
  -2  -1 -17  196.59   15.70
  -2   1 -17  201.08   10.89
  -2  -1 -17  202.55   11.24
  -2   1 -17  189.14   18.03
  -2  -1 -17  208.66   18.38
  -2   1 -17  197.23   17.07
  -2  -1 -17  194.08   11.78
  -2   1 -17  207.83   12.90
  -2  -1 -17  202.36   16.82
   2  -1  18   50.16    5.73
   2   1  18   48.54    7.36
   2  -1  18   43.25    6.02
   2   1  18   52.58    7.87
   2  -1  18   34.65    9.14
   2   1  18   33.92    6.50
   2  -1  18   40.13   10.76
   2   1  18   45.76    7.13
   2  -1  18   50.10    8.73
  -2   1 -18   34.68    5.19
  -2  -1 -18   33.41    7.01
  -2   1 -18   38.25   10.22
  -2  -1 -18   40.67    6.88
  -2   1 -18   34.04   11.85
  -2  -1 -18   37.80    7.58
  -2   1 -18   28.34    7.45
  -2  -1 -18   35.19   12.01
  -2   1 -18   38.03    8.63
  -2  -1 -18   45.19    7.04
   2  -1  19   -0.29    7.87
   2   1  19    9.68    6.46
   2  -1  19    8.92    8.44
   2   1  19   18.85   10.70
   2  -1  19    1.37    5.16
   2   1  19    5.67    8.50
   2  -1  19    4.94    9.94
   2   1  19    8.31    9.81
  -2   1 -19   -6.11    7.10
  -2  -1 -19    7.26    5.89
  -2   1 -19   -1.91    5.83
  -2  -1 -19    9.08    6.18
  -2   1 -19   12.93    6.72
  -2  -1 -19   -0.67    7.20
  -2   1 -19   11.43   10.54
  -2  -1 -19    1.69   10.89
  -2   1 -19    5.38   12.36
  -2  -1 -19    2.23    9.97
   2  -1  20   20.41    5.64
   2   1  20   23.18   11.88
   2  -1  20   30.13    9.43
   2   1  20   15.35    7.77
   2  -1  20   15.45    6.08
   2   1  20   15.48    5.99
   2  -1  20   35.19   11.05
   2   1  20   20.29    7.13
  -2   1 -20   14.33    5.16
  -2  -1 -20   16.85    6.75
  -2   1 -20   11.24   10.51
  -2  -1 -20    3.63   10.80
  -2   1 -20   21.02    7.80
  -2  -1 -20   15.35   12.64
  -2   1 -20   15.57    7.68
  -2  -1 -20   30.70   12.80
  -2   1 -20   15.35    8.44
  -2  -1 -20   21.53    7.07
   2  -1  21    7.55    5.92
   2   1  21   15.00    7.71
   2  -1  21   13.44    6.08
   2   1  21   21.11   12.96
   2  -1  21    4.17    9.55
   2   1  21   14.65    5.89
   2  -1  21   16.82    7.39
   2   1  21   13.82   11.91
  -2   1 -21    2.13    8.06
  -2  -1 -21   12.61    7.68
  -2   1 -21   12.64    6.88
  -2  -1 -21   -0.29    7.04
  -2   1 -21   13.73   12.64
  -2  -1 -21   10.70    7.96
  -2   1 -21    8.31   12.68
  -2  -1 -21   16.53    8.57
  -2   1 -21    1.02    8.95
  -2  -1 -21   20.96   11.56
   2  -1  22    4.62    9.94
   2   1  22   11.46    8.25
   2  -1  22   23.22   10.61
   2   1  22   10.83    8.50
   2  -1  22    9.46   11.43
   2   1  22   14.33   11.15
   2  -1  22    6.82    7.83
   2   1  22   -6.05    8.12
  -2   1 -22   14.52    8.73
  -2  -1 -22   13.98    8.22
  -2   1 -22   13.28   10.99
  -2  -1 -22    8.44    7.26
  -2   1 -22   -4.87    8.82
  -2  -1 -22   10.38   13.09
  -2   1 -22    3.82    9.24
  -2  -1 -22   21.53    9.36
  -2   1 -22  -11.11   14.68
  -2  -1 -22   10.41    7.77
   2  -2 -22  101.59   15.76
   2   2 -22   72.36    8.47
   2  -2 -22   83.89    8.69
   2   2 -22   44.11   15.03
   2  -2 -22   53.12   14.78
   2   2 -22   99.43   18.41
   2  -2 -22   85.45   12.71
   2  -2 -22   64.68    8.25
   2   2 -22   88.79   11.72
  -2  -2  22   95.41   13.03
  -2   2  22   85.19   18.50
  -2  -2  22   81.47    9.27
  -2   2  22   94.24   12.17
  -2   2  22   61.08   11.82
  -2  -2  22   88.06   17.17
  -2   2  22   95.64   11.56
  -2  -2  22  105.54   13.47
   2   2 -21   44.94   10.83
   2  -2 -21   51.15    7.61
   2   2 -21   34.78   12.68
   2  -2 -21   50.51   12.90
   2   2 -21   64.71   10.48
   2  -2 -21   57.10   10.64
   2  -2 -21   38.69   10.89
  -2  -2  21   54.40    7.07
  -2   2  21   52.87   15.48
  -2  -2  21   55.51    8.15
  -2   2  21   56.82   10.51
  -2   2  21   41.69    9.87
  -2  -2  21   53.31    9.49
  -2   2  21   70.96   15.64
   2  -2 -20   14.27   10.99
   2   2 -20   -3.95    8.38
   2  -2 -20    4.94    5.45
   2   2 -20   14.01    9.87
   2  -2 -20    3.57    6.43
   2   2 -20   10.45   11.94
   2  -2 -20    6.24    8.25
   2  -2 -20    4.33    7.99
  -2  -2  20    7.07    7.93
  -2   2  20    6.11    7.71
  -2  -2  20    0.32    5.73
  -2   2  20    8.98   13.09
  -2   2  20    5.38    5.03
  -2  -2  20   12.77    7.04
  -2   2  20   -7.96    7.61
  -2  -2  20    3.76    8.63
   2  -2 -19    3.69    6.82
   2   2 -19   -3.85    7.80
   2  -2 -19    5.70    5.13
   2   2 -19   14.14    9.94
   2   2 -19    0.54    6.94
   2  -2 -19   -1.91    7.68
   2  -2 -19    5.03    4.65
  -2  -2  19    8.92    7.32
  -2   2  19    5.89    7.45
  -2  -2  19    6.46    8.28
  -2   2  19   -0.06    7.36
  -2   2  19    6.59    4.59
  -2  -2  19   -8.06    6.75
  -2   2  19    5.38   11.59
   2  -2 -18   12.87    7.07
   2   2 -18   11.69    4.68
   2  -2 -18    9.65    5.19
   2   2 -18   16.50    8.92
   2   2 -18   27.48   11.66
   2  -2 -18    9.68    7.80
   2  -2 -18    8.85    6.69
  -2  -2  18   17.01    4.75
  -2   2  18    3.54   11.56
  -2  -2  18   26.34    8.28
  -2   2  18   12.80    7.58
  -2   2  18   15.61    4.84
  -2  -2  18   16.11    6.91
  -2   2  18    8.22    7.29
  -2  -2  18   13.66    7.83
   2  -2 -17   51.24   11.82
   2   2 -17   51.24    5.54
   2  -2 -17   59.65    6.08
   2   2 -17   45.41   10.10
   2   2 -17   51.08    7.99
   2  -2 -17   52.23    8.57
   2  -2 -17   59.81    7.61
   2   2 -17   61.82    8.57
  -2  -2  17   66.18    5.41
  -2   2  17   61.75    8.15
  -2  -2  17   62.17    6.05
  -2   2  17   61.15   12.90
  -2   2  17   59.46    8.41
  -2  -2  17   61.11    7.52
  -2   2  17   54.52    7.55
   2  -2 -16    5.64    5.67
   2   2 -16    8.54    6.59
   2  -2 -16    0.00    4.36
   2   2 -16   13.28    7.68
   2   2 -16   -1.43    6.69
   2  -2 -16    5.35    6.75
   2   2 -16    8.34    6.40
   2  -2 -16    4.20    5.48
  -2  -2  16   -7.20    5.96
  -2   2  16   11.85    6.56
  -2  -2  16    1.05    4.20
  -2   2  16    2.26    6.27
  -2   2  16    3.89    6.34
  -2  -2  16    2.20    5.45
  -2  -2  16    0.35    6.08
  -2   2  16    6.53    9.04
  -2  -2  16   13.76    7.55
   2  -2 -15   25.16    6.43
   2   2 -15   19.11    7.20
   2  -2 -15   26.97    4.84
   2   2 -15   16.50    8.57
   2   2 -15   34.90   11.37
   2  -2 -15   23.03    7.26
   2  -2 -15   17.26    5.70
   2   2 -15   33.66    7.20
  -2  -2  15   24.36    6.15
  -2   2  15   22.90    6.94
  -2  -2  15   22.93    4.39
  -2   2  15   26.40    7.04
  -2   2  15   23.22    6.88
  -2  -2  15   31.82    8.95
  -2  -2  15   21.24    6.62
  -2   2  15   19.49    6.78
  -2  -2  15   30.35    7.74
   2  -2 -14   -2.96    8.73
   2   2 -14    2.80    5.54
   2   2 -14    3.82    5.89
   2  -2 -14    2.61    4.04
   2   2 -14    7.61    7.07
   2   2 -14    1.18    5.96
   2  -2 -14    4.78    6.05
   2  -2 -14    4.08    4.59
   2   2 -14    2.26    6.05
  -2  -2  14    0.61    4.97
  -2   2  14   -8.92    9.65
  -2  -2  14    0.25    5.86
  -2   2  14    0.32    9.33
  -2   2  14    7.23    5.89
  -2  -2  14    1.50    8.12
  -2  -2  14   -3.66    5.54
  -2   2  14    2.71    5.70
  -2  -2  14    6.88    6.69
   2  -2 -13   10.86    5.45
   2   2 -13    9.11    5.54
   2   2 -13    4.04    5.67
   2  -2 -13   13.25    6.31
   2   2 -13    9.97    4.46
   2   2 -13   11.40    5.80
   2  -2 -13   17.20    6.05
   2  -2 -13    8.95    4.14
   2   2 -13    7.80    6.24
  -2  -2  13   15.06    4.94
  -2   2  13   12.48    9.78
  -2  -2  13   12.23    5.67
  -2   2  13    8.85    6.11
  -2   2  13    6.82    6.11
  -2  -2  13    8.95    7.32
  -2  -2  13    6.91    8.69
  -2   2  13   14.14    9.17
  -2  -2  13    9.01    6.72
   2  -2 -12    1.24    4.81
   2   2 -12    2.80    5.00
   2   2 -12   -1.91    5.10
   2  -2 -12    8.44    5.57
   2   2 -12    5.70    3.92
   2   2 -12    2.71    8.44
   2  -2 -12   -2.48    8.82
   2  -2 -12    4.24    3.54
   2   2 -12   -3.06    5.48
  -2  -2  12    4.36    4.43
  -2   2  12    7.99    5.45
  -2  -2  12    2.83    3.15
  -2   2  12    6.34    5.64
  -2   2  12    2.99    5.41
  -2  -2  12    3.50    6.72
  -2  -2  12   -2.55    7.74
  -2   2  12    2.07    4.94
  -2  -2  12    3.12    6.11
   2  -2 -11   59.87    9.49
   2   2 -11   70.86    6.15
   2   2 -11   64.11    4.24
   2  -2 -11   70.99    4.65
   2   2 -11   65.99    7.90
   2   2 -11   79.87    9.81
   2  -2 -11   71.50    6.94
   2   2 -11   70.25    6.85
   2  -2 -11   68.03    4.17
  -2  -2  11   73.22    5.35
  -2   2  11   83.85    6.59
  -2  -2  11   61.82    6.05
  -2   2  11   82.32   10.38
  -2   2  11   73.34    4.62
  -2  -2  11   62.01    5.51
  -2  -2  11   64.24    5.99
  -2   2  11   65.06    6.43
  -2  -2  11   69.65    7.26
   2  -2 -10  115.96    6.59
   2   2 -10  120.57    4.81
   2   2 -10  113.18    5.06
   2  -2 -10  122.26    8.09
   2   2 -10  112.29    5.92
   2   2 -10  116.27    7.13
   2  -2 -10  121.24    7.61
   2  -2 -10  125.29    4.30
   2   2 -10  113.79    7.42
  -2  -2  10  125.83    4.11
  -2   2  10  121.69    7.13
  -2  -2  10  116.62    6.59
  -2   2  10  121.47    7.39
  -2   2  10  118.73    5.35
  -2  -2  10  129.27    6.34
  -2  -2  10  131.91    6.85
  -2   2  10  125.35    7.32
  -2  -2  10  127.01    7.80
   2  -2  -9  269.55    9.43
   2   2  -9  280.73    9.84
   2   2  -9  285.03    8.22
   2  -2  -9  282.55   11.27
   2   2  -9  293.79   12.83
   2   2  -9  283.63   10.03
   2  -2  -9  265.35   15.16
   2  -2  -9  286.66    6.34
   2   2  -9  283.63   10.64
  -2  -2   9  294.55    8.79
  -2   2   9  285.54   10.13
  -2  -2   9  284.20    9.68
  -2   2   9  290.61   10.57
  -2   2   9  292.83   11.66
  -2  -2   9  283.19    9.68
  -2  -2   9  285.03   13.73
  -2   2   9  303.76   11.05
  -2  -2   9  299.33   15.51
   2  -2  -8   36.37    6.46
   2   2  -8   28.92    4.14
   2   2  -8   33.95    5.13
   2  -2  -8   29.43    3.69
   2   2  -8   31.66    3.98
   2   2  -8   37.96    4.39
   2  -2  -8   39.49    5.29
   2  -2  -8   31.56    1.82
   2   2  -8   31.91    7.55
  -2  -2   8   30.99    3.54
  -2   2   8   30.92    4.68
  -2  -2   8   26.53    4.36
  -2   2   8   37.39    7.45
  -2   2   8   33.34    3.66
  -2  -2   8   30.80    6.82
  -2  -2   8   28.63    4.36
  -2   2   8   26.31    5.00
  -2  -2   8   38.15    5.00
   2  -2  -7  238.34    7.93
   2   2  -7  252.52    8.38
   2  -2  -7  247.64    7.48
   2   2  -7  234.78    7.93
   2   2  -7  254.11    8.76
   2  -2  -7  239.20    9.30
   2  -2  -7  245.45    3.82
   2   2  -7  236.66    8.63
  -2   2   7  254.27    8.73
  -2  -2   7  240.54    6.27
  -2   2   7  250.03    8.76
  -2  -2   7  244.36    8.38
  -2  -2   7  252.61    8.28
  -2   2   7  250.64    9.27
  -2  -2   7  252.01    9.04
   2  -2  -6  322.52    9.36
   2   2  -6  338.22   10.61
   2  -2  -6  347.52    9.59
   2   2  -6  344.94   10.19
   2   2  -6  346.56   10.54
   2  -2  -6  340.35   11.37
   2   2  -6  352.42   10.64
  -2   2   6  345.19   10.48
  -2  -2   6  324.62   10.03
  -2   2   6  340.64   10.45
  -2   2   6  351.50    9.59
  -2  -2   6  353.44   13.89
  -2   2   6  337.71    9.90
  -2  -2   6  335.10   10.13
  -2   2   6  341.15   15.61
  -2  -2   6  379.55   15.67
   2  -2  -5  188.82    8.69
   2   2  -5  188.63    5.35
   2  -2  -5  181.75    6.43
   2   2  -5  195.57    7.01
   2   2  -5  197.17   10.03
   2  -2  -5  171.05    7.93
   2   2  -5  189.62    7.07
  -2   2   5  186.75    6.75
  -2  -2   5  182.20    5.13
  -2   2   5  186.69    6.43
  -2  -2   5  211.88    7.26
  -2   2   5  188.38    6.66
  -2  -2   5  188.34    6.78
  -2   2   5  192.58    7.93
  -2  -2   5  196.12   10.83
   2  -2  -4   25.16    3.15
   2   2  -4   28.15    4.14
   2  -2  -4   27.96    3.60
   2   2  -4   27.83    3.76
   2   2  -4   29.20    3.76
   2  -2  -4   25.67    4.46
   2   2  -4   27.13    3.63
  -2   2   4   34.87    5.38
  -2  -2   4   24.84    2.42
  -2   2   4   30.51    5.76
  -2  -2   4   19.08    3.89
  -2   2   4   21.24    3.57
  -2  -2   4   26.27    3.63
  -2   2   4   23.12    4.55
  -2  -2   4   21.88    3.92
   2  -2  -3  175.83    5.38
   2   2  -3  183.28    5.16
   2   2  -3  192.10    9.43
   2  -2  -3  191.75    9.55
   2   2  -3  191.85    9.11
   2  -2  -3  202.99   11.27
   2   2  -3  184.08    5.89
  -2   2   3  179.01    5.73
  -2  -2   3  180.32    6.94
  -2   2   3  197.74    9.24
  -2  -2   3  195.19   10.10
  -2   2   3  191.88    9.20
  -2  -2   3  185.45    6.43
  -2   2   3  182.10    7.48
  -2  -2   3  211.56    9.52
   2  -2  -2    4.55    3.41
   2   2  -2   -3.03    3.89
   2   2  -2    1.46    3.38
   2  -2  -2    4.17    3.38
   2  -2  -2   -1.02    5.00
   2   2  -2    1.78    2.99
   2  -2  -2   -1.27    3.85
   2   2  -2   11.24    3.95
   2   2  -2   12.39    4.24
  -2   2   2    1.02    3.73
  -2  -2   2    6.94    3.92
  -2   2   2    3.63    3.34
  -2  -2   2    3.82    3.41
  -2   2   2   -1.46    3.06
  -2  -2   2    3.28    3.09
  -2   2   2    5.86    6.24
  -2  -2   2    7.93    4.52
  -2   2   2    0.76    1.18
   2  -2  -1  210.89    6.53
   2   2  -1  207.52    7.96
   2   2  -1  219.17    7.42
   2  -2  -1  229.97   10.70
   2  -2  -1  209.24    6.59
   2   2  -1  216.24    6.43
   2  -2  -1  207.36   11.02
   2   2  -1  223.44   11.02
   2   2  -1  219.43    7.45
  -2   2   1  210.51    5.13
  -2  -2   1  208.25    5.99
  -2   2   1  206.53    7.17
  -2  -2   1  218.60   10.29
  -2   2   1  211.88    9.08
  -2  -2   1  211.05    8.95
  -2   2   1  218.03    8.09
  -2  -2   1  221.37    5.70
  -2   2   1  202.17    4.87
   2  -2   0  251.69    5.03
   2   2   0  268.95    9.75
   2   2   0  262.17   11.27
   2  -2   0  248.31    8.06
   2  -2   0  248.19    7.26
   2   2   0  258.79    7.20
   2   2   0  257.48   11.59
   2  -2   0  261.91   11.97
   2   2   0  253.50    7.61
  -2  -2   0  258.12    7.10
  -2  -2   0  262.36    8.28
  -2   2   0  250.38    8.44
  -2  -2   0  249.17    9.55
  -2   2   0  243.60    9.65
  -2   2   0  254.40    8.60
  -2  -2   0  258.06    7.77
  -2   2   0  239.24    7.01
   2  -2   1  257.83    5.57
   2   2   1  273.50    7.87
   2   2   1  259.94    8.54
   2  -2   1  262.90    8.95
   2  -2   1  249.33    7.58
   2   2   1  267.64    9.84
   2   2   1  282.04   11.97
   2   2   1  281.21    7.45
   2  -2   1  262.77    8.69
  -2  -2  -1  256.82    7.42
  -2   2  -1  251.21    5.64
  -2  -2  -1  254.11   11.75
  -2   2  -1  253.85   12.45
  -2  -2  -1  281.27   10.16
  -2   2  -1  264.52   10.41
  -2   2  -1  282.20   13.06
  -2  -2  -1  268.06   12.13
  -2  -2  -1  265.86    7.42
  -2   2  -1  257.61    8.44
   2   2   2   13.15    5.54
   2   2   2   17.93    6.66
   2  -2   2   15.92    6.69
   2  -2   2   24.55    5.25
   2   2   2   15.10    4.90
   2   2   2   24.33    6.11
   2  -2   2   21.88    4.94
  -2  -2  -2    5.48    5.32
  -2  -2  -2   13.60    4.08
  -2   2  -2   15.99    4.27
  -2  -2  -2   20.80    4.97
  -2   2  -2   14.68    3.18
  -2   2  -2   19.39    4.17
  -2  -2  -2   29.30    6.21
  -2   2  -2   18.06    2.99
   2  -2   3   79.65    1.78
   2   2   3   84.65    4.68
   2   2   3   83.38    5.22
   2  -2   3   76.18    5.48
   2   2   3   72.87    4.01
   2  -2   3   73.98    4.33
   2   2   3   77.71    7.26
   2  -2   3   58.89    6.59
  -2  -2  -3   76.59    4.75
  -2   2  -3   78.50    1.88
  -2  -2  -3   81.56    5.03
  -2   2  -3   71.08    5.41
  -2   2  -3   75.06    4.36
  -2  -2  -3   74.55    4.71
  -2   2  -3   78.73    5.41
  -2  -2  -3   70.89    3.63
  -2   2  -3   73.66    4.27
   2   2   4   25.61    6.40
   2   2   4    6.56    4.14
   2  -2   4   15.00    4.71
   2   2   4   17.07    5.06
   2  -2   4   21.02    3.50
   2   2   4   20.38    3.92
   2  -2   4   23.15    3.66
  -2  -2  -4   22.36    4.04
  -2   2  -4   14.78    3.54
  -2  -2  -4    9.81    4.17
  -2   2  -4   11.69    4.52
  -2   2  -4   15.16    5.73
  -2  -2  -4   31.59    6.15
  -2  -2  -4   16.27    2.71
  -2   2  -4   14.90    3.76
   2   2   5 1506.37   53.57
   2   2   5 1495.32   47.48
   2  -2   5 1510.89   49.59
   2   2   5 1455.03   44.59
   2  -2   5 1669.11   53.38
   2   2   5 1440.93   47.45
   2  -2   5 1464.21   46.11
  -2  -2  -5 1442.55   45.51
  -2   2  -5 1480.61   45.00
  -2  -2  -5 1478.86   46.85
  -2   2  -5 1447.87   48.63
  -2   2  -5 1476.50   45.19
  -2  -2  -5 1429.91   48.25
  -2  -2  -5 1476.66   41.02
  -2   2  -5 1388.03   45.45
   2   2   6  164.62    7.23
   2   2   6  161.02   10.41
   2  -2   6  165.03    7.68
   2   2   6  164.87    5.86
   2  -2   6  174.30    8.69
   2   2   6  168.28    9.46
   2  -2   6  162.74    6.94
  -2  -2  -6  179.59   10.64
  -2   2  -6  167.39    6.21
  -2  -2  -6  185.45   10.29
  -2   2  -6  167.48   10.92
  -2   2  -6  166.15    6.31
  -2  -2  -6  152.13    6.91
  -2  -2  -6  158.34    3.95
  -2   2  -6  155.16    7.07
   2   2   7   97.58    8.98
   2  -2   7   82.71    1.82
   2   2   7   88.41    8.50
   2  -2   7   79.71    6.34
   2   2   7   86.05    4.43
   2  -2   7   80.45    7.07
   2   2   7   88.25    5.22
   2  -2   7   88.44    5.80
  -2  -2  -7   95.35    8.85
  -2   2  -7   89.78    4.87
  -2  -2  -7   85.38    5.61
  -2   2  -7   80.32    6.11
  -2   2  -7   90.70    5.13
  -2  -2  -7   86.02    5.32
  -2  -2  -7   78.34    3.98
  -2   2  -7   89.30    5.83
  -2  -2  -7   84.01    4.75
   2  -2   8   17.29    1.56
   2   2   8   20.61    4.65
   2  -2   8   18.28    1.59
   2   2   8   14.90    6.75
   2  -2   8   15.06    4.84
   2  -2   8   20.70    3.69
   2   2   8   23.28    3.98
   2  -2   8   25.06    7.52
  -2  -2  -8   19.84    4.59
  -2   2  -8   20.61    3.66
  -2  -2  -8   19.81    6.85
  -2   2  -8   20.51    7.48
  -2   2  -8   20.76    3.98
  -2  -2  -8   14.68    4.24
  -2   2  -8    9.68    7.58
  -2  -2  -8   14.81    2.61
   2  -2   9    4.17    1.78
   2   2   9    1.50    4.52
   2  -2   9    4.14    1.91
   2   2   9    4.20    6.69
   2  -2   9    6.85    4.78
   2  -2   9    7.93    3.60
   2   2   9    0.19    6.78
   2  -2   9    1.08    7.90
  -2  -2  -9    4.01    4.49
  -2   2  -9    1.82    3.57
  -2  -2  -9    4.04    4.20
  -2   2  -9    7.13    4.75
  -2   2  -9    8.92    6.08
  -2  -2  -9   19.62    6.62
  -2   2  -9    0.06    8.31
  -2  -2  -9    6.34    4.11
   2  -2  10    2.93    2.17
   2   2  10    9.27    4.84
   2  -2  10    2.07    2.29
   2   2  10   10.67    6.66
   2  -2  10    4.62    5.03
   2  -2  10   -0.16    6.24
   2   2  10   -0.25    6.69
   2  -2  10    2.58    5.51
  -2  -2 -10   -7.61    7.64
  -2   2 -10    2.20    3.79
  -2  -2 -10    3.95    4.27
  -2   2 -10    5.45    5.00
  -2   2 -10   -3.44    6.59
  -2  -2 -10   -2.23    4.55
  -2   2 -10    7.13    5.41
  -2  -2 -10    1.05    4.46
   2  -2  11   28.89    2.04
   2   2  11   29.78    9.30
   2  -2  11   31.40    3.28
   2   2  11   30.29    5.19
   2  -2  11   32.32    6.27
   2  -2  11   26.88    4.84
   2   2  11   30.32    7.64
   2  -2  11   24.27    6.66
  -2  -2 -11   23.57    5.64
  -2   2 -11   18.44    4.84
  -2  -2 -11   41.75    8.50
  -2   2 -11   32.13    6.11
  -2   2 -11   34.49    8.28
  -2  -2 -11   33.44    8.60
  -2   2 -11   32.39    6.37
  -2  -2 -11   29.97    5.73
   2  -2  12  276.43    8.31
   2   2  12  260.22   17.29
   2  -2  12  274.68    8.41
   2   2  12  246.12   10.45
   2  -2  12  246.56   18.63
   2  -2  12  250.06   10.38
   2   2  12  265.80   15.22
   2  -2  12  243.95   13.18
  -2  -2 -12  243.19   11.56
  -2   2 -12  247.04   14.52
  -2  -2 -12  255.16   11.21
  -2   2 -12  240.29   17.07
  -2   2 -12  269.59   10.89
  -2  -2 -12  261.91   16.43
  -2   2 -12  267.71   19.46
  -2  -2 -12  239.55   12.26
   2  -2  13 1034.78   30.48
   2   2  13  989.17   44.71
   2  -2  13 1021.05   30.86
   2   2  13  981.66   33.28
   2  -2  13  997.61   37.04
   2  -2  13  969.14   32.99
   2   2  13  980.77   33.57
   2  -2  13  965.93   48.92
  -2  -2 -13  964.72   44.24
  -2   2 -13  925.83   39.36
  -2  -2 -13  976.59   34.75
  -2   2 -13  952.65   45.48
  -2   2 -13  964.43   34.01
  -2  -2 -13  967.07   37.55
  -2   2 -13  975.73   48.89
  -2  -2 -13  982.23   37.68
   2  -2  14    3.79    2.55
   2   2  14   17.45    9.97
   2  -2  14   13.22    4.39
   2   2  14    8.41    8.15
   2  -2  14   15.13    6.37
   2  -2  14   14.30    8.18
   2   2  14    8.98    5.67
   2  -2  14    5.73   12.07
  -2  -2 -14    4.27    5.92
  -2   2 -14   12.55    4.97
  -2  -2 -14    3.31    5.54
  -2   2 -14    7.13    9.97
  -2   2 -14    0.92    5.70
  -2  -2 -14   13.89    5.89
  -2   2 -14    0.89    7.26
  -2  -2 -14    7.74    4.30
   2  -2  15    3.79    4.36
   2   2  15   12.68   10.35
   2  -2  15    6.72    4.75
   2   2  15   11.15    8.25
   2  -2  15   10.35    8.47
   2   2  15   16.37    8.50
   2  -2  15   -5.54    7.93
  -2  -2 -15    7.26    8.92
  -2   2 -15    0.86    5.19
  -2  -2 -15    8.12    5.76
  -2   2 -15    9.62   10.67
  -2   2 -15    5.10    9.49
  -2  -2 -15   18.03    9.49
  -2   2 -15   -0.61    6.69
  -2  -2 -15    7.64    6.59
   2  -2  16   16.72    5.25
   2   2  16   16.40    6.88
   2  -2  16   18.60    5.70
   2   2  16   20.10    6.97
   2   2  16   21.72    5.80
   2  -2  16   21.43    9.17
   2   2  16   21.37    9.81
   2  -2  16   16.85    8.09
  -2  -2 -16    9.59    6.27
  -2   2 -16   25.00    9.04
  -2  -2 -16   14.62    6.27
  -2   2 -16    8.69   11.66
  -2   2 -16   17.07    6.56
  -2  -2 -16   20.32   10.67
  -2   2 -16   -9.39   12.42
  -2  -2 -16   16.66    8.03
   2  -2  17    6.53    3.66
   2   2  17   14.27    7.23
   2  -2  17   13.66    6.24
   2   2  17   18.22   11.72
   2   2  17   10.80    5.80
   2  -2  17   12.04    6.05
   2   2  17   11.34    6.15
   2  -2  17    2.23   12.83
  -2  -2 -17   22.90   10.22
  -2   2 -17   15.99    6.02
  -2  -2 -17   15.83    6.53
  -2   2 -17    7.36   11.27
  -2   2 -17   17.52    6.56
  -2  -2 -17   10.48   11.27
  -2   2 -17    4.94    7.93
  -2  -2 -17   10.06    5.35
   2  -2  18    8.76    6.31
   2   2  18    7.58    7.20
   2  -2  18    6.08    6.56
   2   2  18   12.45    7.39
   2   2  18   -4.78    8.82
   2  -2  18    3.50    6.11
   2   2  18    5.76   10.29
   2  -2  18  -17.77   13.22
  -2  -2 -18    2.80    6.43
  -2   2 -18    4.55    5.83
  -2  -2 -18    5.80    6.21
  -2   2 -18    4.20    7.26
  -2   2 -18    0.80   10.57
  -2   2 -18    9.17   10.32
  -2  -2 -18    5.00   11.37
  -2   2 -18   -4.14    7.83
  -2  -2 -18    5.35    8.47
   2  -2  19   13.38    4.78
   2   2  19   26.75    7.99
   2  -2  19    8.63    5.00
   2   2  19   25.06   12.61
   2   2  19   15.38    6.08
   2  -2  19    3.15   11.11
   2   2  19   16.24    7.39
   2  -2  19    8.79    8.95
  -2  -2 -19   11.02   11.02
  -2   2 -19   17.23   10.06
  -2  -2 -19   22.58   11.15
  -2   2 -19    9.52    7.93
  -2   2 -19   10.51    7.42
  -2  -2 -19   19.90   12.32
  -2   2 -19    5.03   14.24
  -2  -2 -19   12.36    6.18
   2  -2  20   -3.15    7.80
   2   2  20    2.20   12.45
   2  -2  20    1.78    4.90
   2   2  20   -4.68    8.09
   2   2  20   13.38    9.65
   2  -2  20    3.57   11.34
   2   2  20    3.63    7.58
   2  -2  20    0.61   10.99
  -2  -2 -20    2.55    7.32
  -2   2 -20    4.36    6.66
  -2  -2 -20    3.73   10.70
  -2   2 -20    9.90    8.09
  -2  -2 -20   10.32    7.80
  -2   2 -20    2.39    7.74
  -2  -2 -20    4.04   13.12
  -2   2 -20    7.64   13.95
  -2  -2 -20    5.22    9.49
   2  -2  21   24.43    8.85
   2   2  21   27.39   14.43
   2  -2  21   28.09    9.43
   2   2  21   29.65   14.59
   2   2  21   38.47   11.69
   2  -2  21   29.36   13.38
   2   2  21   44.36   14.01
  -2  -2 -21   40.00   13.41
  -2   2 -21   30.73   12.36
  -2  -2 -21   25.29    7.96
  -2   2 -21   14.43    9.55
  -2  -2 -21   35.19   14.49
  -2   2 -21   28.63   15.06
  -2  -2 -21   21.97   10.19
  -2   2 -21   27.61   10.13
  -2  -2 -21   16.31    7.32
   2  -3 -20   75.64   10.80
   2   3 -20   67.23    8.63
   2  -3 -20   63.47    9.36
   2   3 -20   61.94   10.10
   2   3 -20  113.89   17.74
   2  -3 -20   64.01   18.73
  -2  -3  20   70.22   10.41
  -2   3  20   82.87   18.34
  -2  -3  20   67.52   11.37
  -2   3  20   97.17   12.42
  -2   3  20   82.77   12.13
  -2  -3  20   91.08   10.22
  -2   3  20   84.43   10.92
  -2  -3  20   88.66   12.90
   2  -3 -19   47.13   13.54
   2   3 -19   44.84   11.11
   2  -3 -19   40.48    7.71
   2   3 -19   39.94    8.98
   2   3 -19   56.50   10.10
   2  -3 -19   45.06   16.72
  -2  -3  19   36.05    9.27
  -2   3  19   42.36   10.16
  -2  -3  19   48.06    9.39
  -2   3  19   63.89   16.24
  -2   3  19   50.80   10.61
  -2  -3  19   53.89    8.95
  -2  -3  19   45.16    8.89
  -2   3  19   43.60   14.17
   2  -3 -18   14.11    7.10
   2   3 -18    9.59    8.69
   2  -3 -18    9.33    6.46
   2   3 -18   16.40    6.88
   2   3 -18   24.04   12.77
   2  -3 -18    9.68   13.73
   2  -3 -18    3.76    4.97
  -2  -3  18   14.94    6.85
  -2   3  18   21.31    8.18
  -2  -3  18    9.75    7.87
  -2   3  18   13.15    7.93
  -2   3  18    5.41    8.69
  -2  -3  18   13.60   11.75
  -2  -3  18   10.45    7.10
  -2   3  18   15.54    7.83
   2  -3 -17   30.10    7.52
   2   3 -17   45.70    9.52
   2  -3 -17   37.48    6.69
   2   3 -17   31.88    7.48
   2   3 -17   52.23    8.60
   2  -3 -17   36.75    9.17
   2  -3 -17   29.20    5.10
   2   3 -17   37.26    8.44
  -2  -3  17   38.60    7.29
  -2   3  17   39.84    8.85
  -2  -3  17   41.53    5.41
  -2   3  17   37.26    8.50
  -2   3  17   41.27    9.62
  -2  -3  17   37.90   12.23
  -2  -3  17   32.29    7.55
  -2   3  17   49.24    8.76
  -2  -3  17   37.29    9.55
   2  -3 -16    1.82   10.48
   2   3 -16    8.89    4.97
   2  -3 -16   12.96    5.45
   2   3 -16    3.09    6.24
   2   3 -16   -2.36    7.17
   2  -3 -16    6.18    7.71
   2  -3 -16    4.39    3.82
   2   3 -16   11.66    7.32
  -2  -3  16   10.92    5.80
  -2   3  16    2.36    7.17
  -2  -3  16    8.54    6.62
  -2   3  16    4.49   12.17
  -2   3  16   10.57    8.25
  -2  -3  16   15.19   10.92
  -2  -3  16    0.38    6.43
  -2   3  16   17.71   10.76
   2  -3 -15   49.49    7.52
   2   3 -15   51.72    5.67
   2  -3 -15   49.08    6.40
   2   3 -15   45.16   11.37
   2   3 -15   48.31   12.45
   2  -3 -15   47.96    8.76
   2   3 -15   50.57    8.22
  -2  -3  15   40.73    6.02
  -2   3  15   54.36   12.64
  -2  -3  15   44.52    6.69
  -2   3  15   57.29    8.60
  -2   3  15   50.76    6.18
  -2  -3  15   47.23    7.39
  -2  -3  15   45.10    7.29
  -2   3  15   43.82    7.74
  -2  -3  15   53.34    8.79
   2  -3 -14   -1.15    5.61
   2   3 -14    1.69    5.22
   2   3 -14    6.08    4.27
   2  -3 -14   -9.36    8.03
   2   3 -14   14.49    8.85
   2   3 -14   -2.42    6.15
   2  -3 -14    7.32    7.29
   2  -3 -14    1.69    2.36
   2  -3 -14    1.27    2.32
   2   3 -14   11.21    6.15
  -2  -3  14    3.44    4.62
  -2   3  14   10.10   10.03
  -2  -3  14    9.43    3.28
  -2   3  14    1.02    6.66
  -2   3  14   -4.43    4.62
  -2  -3  14    5.80    5.96
  -2  -3  14   -1.34    9.11
  -2   3  14    2.26    6.24
   2  -3 -13  121.24   12.77
   2   3 -13   99.36    7.71
   2   3 -13  123.76    6.82
   2  -3 -13  120.35   11.94
   2   3 -13  113.12    8.69
   2   3 -13  123.28    9.75
   2  -3 -13  131.94   15.64
   2   3 -13  121.08    8.98
  -2  -3  13  123.92    6.97
  -2   3  13  145.29   14.30
  -2  -3  13  118.89    7.93
  -2   3  13  121.82   14.20
  -2   3  13  126.31    7.45
  -2  -3  13  122.23    8.54
  -2  -3  13  115.00   12.83
  -2   3  13  127.42   14.27
  -2  -3  13  137.42   10.51
   2  -3 -12  287.93   12.87
   2   3 -12  293.85   10.99
   2  -3 -12  298.19   11.91
   2   3 -12  254.24   12.48
   2   3 -12  292.55   19.20
   2  -3 -12  273.66   14.75
   2   3 -12  284.78   13.66
  -2  -3  12  300.64    8.38
  -2   3  12  294.59   19.33
  -2  -3  12  280.51   11.50
  -2   3  12  291.24   15.41
  -2  -3  12  296.24   12.99
  -2   3  12  269.90   12.20
  -2  -3  12  270.64   12.55
  -2   3  12  305.45   19.78
   2  -3 -11  119.59    8.06
   2   3 -11  100.99    7.23
   2   3 -11  122.36    6.91
   2  -3 -11  101.53   11.40
   2   3 -11  102.99   12.04
   2   3 -11  121.53   13.54
   2  -3 -11  117.17    9.62
   2   3 -11  117.71    8.85
  -2  -3  11  128.18    6.27
  -2   3  11  124.01   13.18
  -2  -3  11  110.51    7.04
  -2   3  11  124.75   10.80
  -2  -3  11  128.82    8.57
  -2   3  11  118.82    7.87
  -2  -3  11  123.50   12.39
  -2   3  11  132.42    9.59
  -2  -3  11  126.69    9.52
   2  -3 -10  194.75   13.89
   2   3 -10  205.51    6.78
   2   3 -10  214.30    8.76
   2  -3 -10  219.04    9.55
   2   3 -10  207.58    9.90
   2   3 -10  215.83   10.67
   2  -3 -10  199.78   11.56
   2   3 -10  208.03   10.67
  -2  -3  10  235.26    7.99
  -2   3  10  200.57   14.90
  -2  -3  10  208.66    6.75
  -2   3  10  205.35   13.06
  -2  -3  10  228.15   10.73
  -2   3  10  208.57    9.78
  -2  -3  10  213.92    9.97
  -2   3  10  237.13   11.18
  -2  -3  10  233.95   11.69
   2  -3  -9   60.19    5.76
   2   3  -9   54.81    3.63
   2   3  -9   69.14    5.16
   2  -3  -9   60.89    9.20
   2   3  -9   72.96    9.59
   2   3  -9   63.38    6.78
   2  -3  -9   53.60    7.77
   2   3  -9   66.72    9.87
  -2  -3   9   63.18    3.15
  -2   3   9   54.52   10.10
  -2  -3   9   60.64    3.60
  -2   3   9   63.85    8.98
  -2  -3   9   73.44    6.82
  -2   3   9   65.35    6.34
  -2  -3   9   59.04    6.08
  -2   3   9   65.35    6.94
  -2  -3   9   64.43    7.13
   2  -3  -8  411.62   13.47
   2   3  -8  409.55   10.80
   2  -3  -8  417.55   13.76
   2   3  -8  419.20   14.97
   2   3  -8  440.16   14.84
   2  -3  -8  399.91   16.59
   2   3  -8  430.26   14.84
  -2   3   8  425.35   19.24
  -2  -3   8  414.49   12.61
  -2   3   8  455.03   14.33
  -2  -3   8  417.26   15.32
  -2   3   8  410.67   14.11
  -2  -3   8  411.43   14.01
  -2   3   8  408.63   15.80
  -2  -3   8  443.89   15.35
   2  -3  -7    4.36    6.34
   2   3  -7    3.57    2.61
   2  -3  -7   16.47    6.82
   2   3  -7   18.95    7.10
   2   3  -7    5.38    4.62
   2  -3  -7  -10.00    8.82
   2   3  -7    0.06    4.39
  -2   3   7   11.40    4.30
  -2  -3   7    5.29    3.89
  -2   3   7    2.52    4.20
  -2  -3   7   -1.82    7.80
  -2   3   7    3.69    7.13
  -2  -3   7    3.98    7.17
  -2   3   7   10.06    5.22
  -2  -3   7    5.38    4.55
   2  -3  -6  247.52    8.85
   2   3  -6  276.88    7.71
   2  -3  -6  280.76   13.76
   2   3  -6  275.35   10.35
   2   3  -6  271.69   10.22
   2  -3  -6  274.08   16.31
   2   3  -6  261.43    9.11
  -2   3   6  248.82    9.30
  -2  -3   6  275.26    9.46
  -2   3   6  277.55    9.71
  -2  -3   6  279.46   15.13
  -2   3   6  263.06   13.31
  -2  -3   6  270.73   14.27
  -2   3   6  260.00   11.21
  -2  -3   6  272.07   13.57
   2  -3  -5   -0.86    3.25
   2   3  -5    2.61    2.58
   2   3  -5    3.06    4.27
   2  -3  -5    5.03    4.27
   2   3  -5    5.54    4.14
   2  -3  -5   -0.73    5.16
   2   3  -5    5.89    5.73
  -2   3   5    5.64    5.76
  -2  -3   5    0.64    3.92
  -2   3   5   -1.40    6.53
  -2  -3   5    8.34    7.23
  -2   3   5    8.06    3.95
  -2  -3   5    7.61    4.17
  -2   3   5    1.43    5.06
  -2  -3   5   10.38    3.95
   2  -3  -4    1.82    4.97
   2   3  -4    5.10    2.68
   2   3  -4    8.15    4.33
   2  -3  -4    2.87    4.30
   2   3  -4    2.04    6.31
   2  -3  -4    9.14    4.75
   2   3  -4    9.39    4.87
   2   3  -4   10.51    3.22
  -2   3   4    8.63    3.31
  -2  -3   4    1.62    2.48
  -2   3   4    7.52    6.62
  -2  -3   4    5.61    4.52
  -2   3   4    8.60    3.89
  -2  -3   4    6.97    3.98
  -2   3   4   14.27    8.15
  -2  -3   4   10.76    5.70
   2  -3  -3   33.38    3.28
   2   3  -3   33.28    3.28
   2   3  -3   45.73    7.71
   2  -3  -3   30.00    4.81
   2   3  -3   33.85    7.01
   2  -3  -3   32.83    5.70
   2   3  -3   33.25    5.54
   2   3  -3   37.26    3.50
  -2   3   3   35.48    5.67
  -2  -3   3   33.57    3.09
  -2   3   3   35.99    4.94
  -2  -3   3   34.01    5.32
  -2   3   3   37.17    4.33
  -2  -3   3   35.99    4.39
  -2   3   3   39.20    8.79
  -2  -3   3   30.06    6.08
   2  -3  -2   56.18    3.47
   2   3  -2   60.48    3.98
   2   3  -2   57.26    8.76
   2  -3  -2   60.80    5.57
   2  -3  -2   59.27    5.00
   2   3  -2   65.38    7.52
   2  -3  -2   68.38    6.15
   2   3  -2   64.68    9.24
   2   3  -2   64.97    5.41
  -2   3   2   53.03    5.54
  -2  -3   2   64.52    5.64
  -2   3   2   65.38    5.38
  -2  -3   2   69.14    5.57
  -2   3   2   73.41    4.87
  -2  -3   2   63.60    7.64
  -2   3   2   63.06    6.02
  -2   3   2   59.55    2.13
  -2  -3   2   60.80    3.89
   2  -3  -1   49.33    4.46
   2   3  -1   51.43    5.57
   2   3  -1   47.04    8.18
   2  -3  -1   57.10    8.31
   2  -3  -1   42.04    4.62
   2   3  -1   53.22    4.36
   2   3  -1   50.45    8.31
   2  -3  -1   54.24    9.17
   2   3  -1   48.28    3.09
   2  -3  -1   44.20    2.96
  -2  -3   1   53.28    5.89
  -2   3   1   49.87    4.78
  -2   3   1   53.15    5.32
  -2  -3   1   56.50    5.41
  -2  -3   1   54.52    7.04
  -2   3   1   52.32    7.26
  -2   3   1   50.89    5.86
  -2   3   1   47.58    1.97
  -2  -3   1   55.35    3.34
   2  -3   0  327.87    9.46
   2   3   0  347.96   10.03
   2   3   0  339.94   15.67
   2  -3   0  329.68   16.31
   2  -3   0  334.30   10.45
   2   3   0  344.78   10.41
   2   3   0  341.98   11.82
   2   3   0  340.00    7.80
   2  -3   0  323.98    9.11
  -2  -3   0  339.94   12.55
  -2   3   0  325.89    9.78
  -2   3   0  329.52   11.66
  -2  -3   0  338.28   11.88
  -2  -3   0  334.97   10.22
  -2   3   0  319.59   10.35
  -2   3   0  335.54   12.10
  -2   3   0  315.26    7.07
  -2  -3   0  340.92   10.25
   2  -3   1  778.63   18.06
   2   3   1  825.38   26.88
   2   3   1  795.19   30.45
   2  -3   1  788.38   31.31
   2  -3   1  817.17   28.18
   2   3   1  832.20   28.09
   2   3   1  815.51   25.22
   2   3   1  806.63   20.48
   2  -3   1  775.77   19.90
  -2  -3  -1  800.67   22.20
  -2   3  -1  826.24   21.21
  -2   3  -1  790.99   25.41
  -2  -3  -1  793.63   24.94
  -2  -3  -1  799.08   22.99
  -2   3  -1  825.64   23.50
  -2   3  -1  824.71   32.29
  -2  -3  -1  796.28   20.99
  -2   3  -1  752.42   18.92
   2  -3   2  341.62    7.90
   2   3   2  363.34   14.52
   2   3   2  326.69   16.24
   2  -3   2  354.94   17.64
   2  -3   2  341.53   14.55
   2   3   2  344.55   13.63
   2   3   2  357.39   16.15
   2   3   2  352.39    8.50
   2  -3   2  340.61   11.94
  -2  -3  -2  335.32   10.13
  -2   3  -2  341.18    8.09
  -2  -3  -2  346.53   12.04
  -2   3  -2  329.87   12.83
  -2  -3  -2  340.32   13.85
  -2   3  -2  323.38   10.32
  -2   3  -2  314.55   16.75
  -2  -3  -2  338.28   16.62
  -2  -3  -2  343.79    7.36
  -2   3  -2  326.02    8.85
   2  -3   3  137.52    3.60
   2   3   3  142.99    9.52
   2   3   3  158.38   11.53
   2  -3   3  134.59   11.91
   2  -3   3  159.81    9.68
   2   3   3  152.55    9.24
   2   3   3  132.90    7.01
   2   3   3  132.17    4.24
   2  -3   3  115.16    7.55
  -2  -3  -3  127.71    6.05
  -2   3  -3  146.02    3.85
  -2  -3  -3  133.03    7.32
  -2   3  -3  118.41    7.87
  -2  -3  -3  129.36    5.96
  -2   3  -3  139.01    9.04
  -2   3  -3  137.71   11.91
  -2  -3  -3  141.62   11.18
  -2  -3  -3  129.08    4.68
  -2   3  -3  119.40    7.52
   2  -3   4   60.10    2.45
   2   3   4   58.82    5.03
   2   3   4   55.45    9.08
   2  -3   4   71.24   10.16
   2   3   4   67.26    7.61
   2  -3   4   51.78    7.83
   2   3   4   64.65    5.57
   2  -3   4   63.82    4.39
  -2  -3  -4   58.47    7.87
  -2   3  -4   60.92    2.26
  -2  -3  -4   55.29    9.17
  -2   3  -4   56.85    9.52
  -2   3  -4   60.92    5.06
  -2  -3  -4   63.15    9.33
  -2   3  -4   54.62   10.03
  -2  -3  -4   58.47    3.28
  -2   3  -4   55.89    4.55
   2  -3   5   99.65    1.91
   2   3   5  105.45    6.53
   2   3   5  119.49   10.76
   2  -3   5  109.04   11.31
   2   3   5  110.35    8.47
   2  -3   5   96.15    9.01
   2   3   5  113.12   10.29
   2  -3   5  107.26    5.70
  -2  -3  -5  109.43    9.30
  -2   3  -5  101.56    2.07
  -2  -3  -5  102.68    7.01
  -2   3  -5   99.81    7.23
  -2   3  -5  108.38    6.27
  -2  -3  -5   93.15   10.22
  -2   3  -5  101.18   11.75
  -2  -3  -5   99.84    2.80
  -2   3  -5   93.66    5.80
   2   3   6   16.02    7.36
   2   3   6   -0.10    7.52
   2  -3   6   -1.46    5.48
   2   3   6    5.06    6.08
   2  -3   6   -2.36    6.50
   2   3   6   -1.05    7.20
   2  -3   6    0.13    4.01
  -2  -3  -6    0.70    4.39
  -2   3  -6    8.60    6.43
  -2  -3  -6   -4.52    4.87
  -2   3  -6   -1.24    5.25
  -2   3  -6   -1.50    4.11
  -2  -3  -6    5.38    7.61
  -2  -3  -6    2.13    2.23
  -2   3  -6    5.13    4.11
   2   3   7   92.29    7.04
   2   3   7   97.36   11.21
   2  -3   7   95.13    7.80
   2   3   7   96.88    8.76
   2  -3   7   98.57    6.27
   2   3   7   98.41    6.75
   2  -3   7   94.94    6.40
  -2  -3  -7   91.78    6.78
  -2   3  -7   90.73    6.02
  -2  -3  -7  101.75   10.83
  -2   3  -7   98.76   11.53
  -2   3  -7   96.40    6.53
  -2  -3  -7   86.97   10.76
  -2  -3  -7   84.43    3.73
  -2   3  -7   90.89   10.03
  -2  -3  -7   81.88    4.30
   2   3   8   -3.92    5.32
   2   3   8    6.27    8.18
   2  -3   8    3.89    5.83
   2   3   8    1.97    4.14
   2  -3   8    4.43    4.43
   2   3   8    8.54    4.87
   2  -3   8   -1.91    8.06
  -2  -3  -8    7.13    7.96
  -2   3  -8   -1.08    4.39
  -2  -3  -8    1.72    5.03
  -2   3  -8   -7.90    5.48
  -2   3  -8    3.69    4.68
  -2  -3  -8   -5.99    5.22
  -2  -3  -8    0.57    2.48
  -2   3  -8   -3.69    8.38
  -2  -3  -8    1.91    3.09
   2   3   9  148.82   14.33
   2   3   9  158.06    8.95
   2  -3   9  162.04   10.22
   2   3   9  155.99    7.64
   2  -3   9  158.47   12.42
   2   3   9  163.63    8.63
   2  -3   9  148.44   13.92
  -2  -3  -9  157.80    8.79
  -2   3  -9  145.64    7.80
  -2  -3  -9  157.45    9.27
  -2   3  -9  134.17    9.49
  -2   3  -9  157.99    8.73
  -2  -3  -9  127.48    9.46
  -2  -3  -9  140.57    5.61
  -2   3  -9  149.75    9.08
  -2  -3  -9  148.28    6.40
   2   3  10   54.49   12.39
   2   3  10   72.42    7.17
   2  -3  10   85.16    8.22
   2   3  10   78.38    6.40
   2  -3  10   76.56    6.40
   2   3  10   76.69    7.01
   2  -3  10   78.76   12.90
  -2  -3 -10   63.57   11.85
  -2   3 -10   67.80    6.43
  -2  -3 -10   71.85   11.24
  -2   3 -10   72.13   12.26
  -2   3 -10   84.27    7.04
  -2  -3 -10   61.66    7.93
  -2  -3 -10   59.84    4.33
  -2   3 -10   80.13    7.80
  -2  -3 -10   62.29    3.60
   2   3  11   35.38    7.01
   2   3  11   27.55    6.27
   2  -3  11   32.52   11.46
   2   3  11   42.93    5.35
   2  -3  11   22.71    8.98
   2   3  11   29.36    6.43
   2  -3  11   31.88    7.39
  -2  -3 -11   34.27    6.78
  -2   3 -11   31.88    8.63
  -2  -3 -11   27.90    6.40
  -2   3 -11   24.33    7.01
  -2   3 -11   35.32    6.08
  -2  -3 -11   32.48    6.56
  -2  -3 -11   21.82    3.79
  -2   3 -11   34.65    7.07
  -2  -3 -11   22.87    4.65
   2  -3  12    1.62    1.11
   2   3  12   -2.36    6.59
   2   3  12   -2.55    5.38
   2  -3  12   -2.13   10.73
   2   3  12    0.54    4.94
   2  -3  12    0.19    5.22
   2   3  12    3.06    5.48
   2  -3  12    1.15    6.85
  -2  -3 -12   22.23    8.89
  -2   3 -12    8.92    7.93
  -2  -3 -12    5.61    5.70
  -2   3 -12   -5.61    6.21
  -2   3 -12   -0.92    5.67
  -2  -3 -12    9.20    5.92
  -2  -3 -12   -0.70    3.50
  -2   3 -12    5.38    6.53
  -2  -3 -12    2.23    4.52
   2   3  13   78.44    8.54
   2   3  13  104.78   11.94
   2  -3  13   77.96    9.17
   2   3  13   86.97   10.76
   2  -3  13   86.15    7.01
   2   3  13   92.26    8.28
   2  -3  13   93.50   10.00
  -2  -3 -13   84.46    7.99
  -2   3 -13   72.07    7.32
  -2  -3 -13   79.27   12.32
  -2   3 -13   66.75    9.04
  -2   3 -13   92.42    8.25
  -2  -3 -13   78.57   12.99
  -2   3 -13   82.96    8.89
   2  -3  14    2.64    2.29
   2   3  14    7.01    6.82
   2  -3  14    2.58    2.17
   2   3  14   21.94    9.20
   2  -3  14    4.59    7.71
   2   3  14    0.99    5.41
   2  -3  14   15.10    8.76
   2   3  14   21.47    9.43
   2  -3  14    5.45   11.97
  -2  -3 -14    5.61    6.24
  -2   3 -14   11.27    5.61
  -2  -3 -14   11.56   10.00
  -2   3 -14    5.06   10.32
  -2   3 -14    6.43    6.21
  -2  -3 -14   10.76    6.66
  -2  -3 -14    6.94    4.17
  -2   3 -14  -12.48   11.46
  -2  -3 -14    5.51    3.50
   2   3  15   44.08    8.31
   2   3  15   43.92    6.91
   2  -3  15   46.72   13.63
   2   3  15   46.82    6.53
   2  -3  15   39.65   10.64
   2   3  15   50.86   11.66
   2  -3  15   50.25    8.89
  -2  -3 -15   43.34    7.48
  -2   3 -15   57.10   10.45
  -2  -3 -15   64.87   11.62
  -2   3 -15   58.41   12.99
  -2   3 -15   34.65   11.72
  -2  -3 -15   29.43    7.96
  -2  -3 -15   31.05    5.61
  -2   3 -15   20.45   13.73
  -2  -3 -15   29.90    7.04
   2   3  16   39.90    9.04
   2   3  16   41.34    7.04
   2  -3  16   36.53    8.79
   2   3  16   37.23    6.72
   2  -3  16   29.30    7.13
   2   3  16   52.39    7.77
   2  -3  16   31.05    9.68
  -2  -3 -16   33.95    7.58
  -2   3 -16   41.11   11.11
  -2  -3 -16   44.59   11.88
  -2   3 -16   28.44   13.06
  -2   3 -16   33.41    7.96
  -2  -3 -16   34.24    8.31
  -2  -3 -16   29.46    4.24
  -2   3 -16   38.41    8.66
  -2  -3 -16   15.29    7.80
   2   3  17   98.89   11.53
   2   3  17  105.64   11.02
   2   3  17  110.89   13.89
   2  -3  17  109.49   11.34
   2  -3  17   98.54    9.24
   2   3  17  116.72   10.03
   2  -3  17  102.58   12.23
  -2  -3 -17   80.38    9.68
  -2   3 -17   74.08    8.92
  -2  -3 -17   99.84    9.65
  -2   3 -17   76.62   16.27
  -2   3 -17  102.10   10.54
  -2  -3 -17   80.76   16.43
  -2   3 -17  101.24   10.64
   2   3  18   15.70    8.34
   2   3  18   13.50   13.63
   2   3  18    6.31   10.61
   2  -3  18   11.72    7.52
   2   3  18   19.75   11.78
   2  -3  18   24.33   15.16
  -2  -3 -18    0.67   12.77
  -2   3 -18   14.27   10.80
  -2  -3 -18    2.52   12.07
  -2   3 -18   -6.40   13.28
  -2   3 -18   14.81   13.06
  -2  -3 -18   10.61   13.12
  -2   3 -18    6.05    8.47
  -2  -3 -18   11.46    7.80
   2   3  19   24.62    9.81
   2   3  19   27.45    9.49
   2   3  19   26.34    7.93
   2  -3  19   32.77    8.31
   2   3  19    9.59   13.34
   2  -3  19   29.62   10.70
  -2  -3 -19   21.31    8.79
  -2   3 -19   20.89   12.29
  -2  -3 -19   40.22   13.47
  -2   3 -19   25.45   14.68
  -2   3 -19   27.61    9.71
  -2  -3 -19   46.53   15.70
  -2   3 -19   16.88   15.54
  -2  -3 -19   20.54    9.08
   2   3  20   21.85   16.72
   2  -3  20   -1.59   10.41
  -2  -3 -20   15.16   11.97
  -2  -3 -20   -5.16   15.45
   2  -4 -18   10.70    8.15
   2   4 -18   11.62    6.85
   2  -4 -18   18.38   12.61
   2   4 -18   -3.50   12.96
   2   4 -18   -1.75    9.30
   2  -4 -18    2.99   16.11
  -2   4  18    8.54   14.81
  -2   4  18    8.54    6.85
  -2  -4  18   16.62    9.30
  -2   4  18   31.50   12.74
  -2  -4  18   -7.68   12.83
  -2   4  18    8.06   14.24
   2  -4 -17   35.70   13.41
   2   4 -17   23.82    6.97
   2  -4 -17   36.02   13.15
   2   4 -17   32.58   13.89
   2   4 -17   29.46   15.06
   2  -4 -17   25.41   16.78
  -2   4  17   29.87   15.13
  -2   4  17   29.01    7.68
  -2  -4  17   32.80    9.36
  -2   4  17   22.10   13.54
  -2  -4  17   41.11   13.28
  -2   4  17   40.16    9.49
   2  -4 -16    7.39    7.42
   2   4 -16   -0.19    9.59
   2  -4 -16   -7.39   10.83
   2   4 -16   11.02   12.17
   2   4 -16    8.44    7.99
   2  -4 -16   25.96   14.94
  -2   4  16   11.53   13.31
  -2   4  16    8.73    6.53
  -2  -4  16   11.08    8.25
  -2   4  16   18.41   11.66
  -2  -4  16   10.19    7.36
  -2   4  16    7.96    8.34
  -2  -4  16   16.08    8.73
   2  -4 -15    6.37    6.69
   2   4 -15   -0.19    9.14
   2  -4 -15   -2.32    6.50
   2   4 -15    9.71    7.17
   2   4 -15   11.88    7.61
   2  -4 -15    7.71    8.73
  -2  -4  15    1.69    4.75
  -2   4  15    8.31   12.01
  -2  -4  15    5.16    3.44
  -2   4  15   -1.18    5.86
  -2  -4  15    9.39   12.01
  -2   4  15    9.97    6.82
  -2  -4  15    2.71    6.91
  -2   4  15    6.40   12.07
   2  -4 -14   19.24   11.05
   2   4 -14    7.64    5.57
   2   4 -14    8.50    8.95
   2  -4 -14   20.51    6.53
   2   4 -14    9.11    7.13
   2   4 -14   20.10   12.29
   2  -4 -14    5.03    8.82
  -2  -4  14   10.51    4.75
  -2   4  14   21.15   11.85
  -2  -4  14   12.64    5.29
  -2   4  14   10.35    5.96
  -2  -4  14   11.91   11.94
  -2   4  14   14.33    6.94
  -2  -4  14    9.59    6.62
  -2   4  14    5.67    7.58
  -2  -4  14   12.58    8.06
   2  -4 -13   -7.29   10.10
   2   4 -13    4.36    3.18
   2   4 -13    0.22    5.38
   2  -4 -13    7.99    6.24
   2   4 -13    5.03    6.69
   2   4 -13    3.22    6.78
   2  -4 -13   -2.99   13.03
  -2  -4  13    2.74    4.24
  -2   4  13    5.83   10.92
  -2  -4  13    9.27    4.94
  -2   4  13    2.71    9.27
  -2  -4  13    0.32    7.32
  -2   4  13   -3.69   10.22
  -2  -4  13    5.57   10.16
  -2   4  13    0.38    7.83
  -2  -4  13    3.28    7.36
   2  -4 -12   23.69    6.34
   2   4 -12   13.60    5.13
   2   4 -12   17.58    5.76
   2  -4 -12   17.68   10.54
   2   4 -12   19.68   11.15
   2   4 -12   21.47    6.91
   2  -4 -12   11.59    8.15
  -2  -4  12   22.04    4.36
  -2  -4  12   15.92    5.38
  -2   4  12   20.16   10.16
  -2  -4  12   14.75    7.55
  -2   4  12   22.36    6.66
  -2  -4  12   21.78    6.69
  -2   4  12   27.64   11.91
   2  -4 -11   -1.78    8.89
   2   4 -11    3.18    4.46
   2   4 -11   10.61    5.22
   2  -4 -11    5.22    5.99
   2   4 -11    6.02    6.27
   2   4 -11   17.77   10.16
   2  -4 -11    6.59    7.32
  -2  -4  11    2.48    4.01
  -2   4  11    8.44   10.38
  -2  -4  11    2.48    4.78
  -2   4  11    1.40    9.39
  -2  -4  11    8.12    6.85
  -2   4  11   -5.57    5.92
  -2  -4  11    5.41    5.96
  -2   4  11   20.96   10.83
  -2  -4  11   -1.05    7.04
   2  -4 -10   27.83    8.95
   2   4 -10   16.72    4.87
   2   4 -10   20.51    5.57
   2  -4 -10   18.79    6.56
   2   4 -10   20.99    6.72
   2   4 -10   21.15   10.64
   2  -4 -10   12.90   11.97
   2   4 -10   12.39    6.46
  -2  -4  10   18.44    4.01
  -2   4  10   26.82    6.50
  -2  -4  10   19.43    4.84
  -2   4  10   18.82    9.84
  -2  -4  10   17.39    7.45
  -2   4  10   26.47    9.68
  -2  -4  10    9.52    9.78
  -2   4  10   25.48    6.97
  -2  -4  10   21.47   11.05
   2  -4  -9    5.29    5.06
   2   4  -9    3.31    4.78
   2   4  -9  -10.64    9.90
   2  -4  -9    2.48    9.68
   2   4  -9    5.96    6.62
   2  -4  -9    8.34    7.45
   2   4  -9    9.27    5.54
  -2   4   9    5.38    5.80
  -2  -4   9    6.50    2.80
  -2   4   9    5.13    9.11
  -2  -4   9   -2.13    6.62
  -2   4   9    3.54    6.11
  -2  -4   9   -2.13    5.67
  -2   4   9    6.11    6.66
   2  -4  -8  345.19   13.57
   2   4  -8  330.86   10.54
   2   4  -8  343.15   15.25
   2  -4  -8  387.48   15.76
   2   4  -8  363.03   15.86
   2  -4  -8  336.27   25.22
   2   4  -8  313.57   17.48
  -2   4   8  361.62   14.33
  -2  -4   8  341.40   13.31
  -2   4   8  388.03   21.11
  -2  -4   8  359.14   23.76
  -2   4   8  376.31   21.43
  -2  -4   8  352.84   21.85
  -2   4   8  352.45   17.48
  -2  -4   8  362.33   15.57
   2  -4  -7  368.76   19.27
   2   4  -7  383.34   11.72
   2   4  -7  348.69   22.61
   2  -4  -7  405.61   22.64
   2   4  -7  394.49   16.43
   2  -4  -7  371.31   18.60
   2   4  -7  389.20   19.14
   2   4  -7  376.50   14.14
  -2   4   7  416.78   19.75
  -2  -4   7  417.55   14.94
  -2   4   7  425.22   21.82
  -2  -4   7  379.49   24.36
  -2   4   7  390.89   15.96
  -2  -4   7  385.83   16.02
  -2   4   7  386.50   18.03
  -2  -4   7  430.41   22.32
   2  -4  -6   12.29    4.49
   2   4  -6    7.90    3.28
   2   4  -6   15.99    6.27
   2  -4  -6    2.71    6.18
   2   4  -6    9.94    5.83
   2  -4  -6    6.40    7.36
   2   4  -6    8.41    7.13
   2   4  -6   10.54    7.36
  -2   4   6    2.23    5.00
  -2  -4   6    8.60    4.90
  -2   4   6   14.49    5.73
  -2  -4   6   -1.37   10.51
  -2   4   6    4.87    5.70
  -2  -4   6   -0.70    5.61
  -2   4   6   15.25    6.78
  -2  -4   6   12.74    5.19
   2  -4  -5  176.31    8.12
   2   4  -5  194.17    9.68
   2   4  -5  181.40   15.67
   2  -4  -5  199.46   10.48
   2   4  -5  195.29   14.71
   2  -4  -5  180.64   18.03
   2   4  -5  185.29   17.45
   2   4  -5  190.80    8.28
  -2   4   5  191.75   12.45
  -2  -4   5  188.41    6.78
  -2   4   5  193.98   10.29
  -2  -4   5  186.62   16.75
  -2   4   5  178.98   14.62
  -2  -4   5  192.17   14.49
  -2   4   5  196.94   11.53
  -2  -4   5  191.59   13.15
   2  -4  -4   11.21    6.21
   2   4  -4    5.35    5.45
   2   4  -4    8.25    6.08
   2  -4  -4   19.46    9.36
   2   4  -4   18.79    9.11
   2  -4  -4   -3.54   11.56
   2   4  -4    1.31   11.24
   2   4  -4    6.05    3.92
  -2  -4   4    9.68    5.32
  -2   4   4   10.29    4.36
  -2   4   4    9.75    5.83
  -2  -4   4   11.69    6.37
  -2   4   4   13.50    9.20
  -2  -4   4    8.31    8.82
  -2   4   4   17.48   10.51
  -2  -4   4   12.13    7.01
   2  -4  -3   10.96    5.92
   2   4  -3   13.73    3.66
   2   4  -3   11.78    6.15
   2  -4  -3   12.87    6.53
   2   4  -3   12.17    6.78
   2  -4  -3   14.14    6.91
   2   4  -3   13.09    3.57
  -2  -4   3   17.20    5.67
  -2   4   3   11.56    6.78
  -2   4   3   14.11    6.05
  -2  -4   3    9.33    6.34
  -2  -4   3   11.27    5.45
  -2   4   3    4.01    5.41
  -2   4   3   22.64   10.99
  -2  -4   3   17.45    4.17
   2  -4  -2  180.73    9.49
   2   4  -2  201.53   10.80
   2   4  -2  196.34   15.29
   2  -4  -2  180.89   15.99
   2  -4  -2  195.48   14.01
   2   4  -2  199.01   14.01
   2   4  -2  187.64   10.99
   2  -4  -2  205.00   12.13
   2   4  -2  185.67    6.72
  -2  -4   2  192.90    7.29
  -2   4   2  187.74   10.35
  -2   4   2  208.66   10.83
  -2  -4   2  196.56   11.66
  -2  -4   2  184.14    9.43
  -2   4   2  192.93    9.75
  -2   4   2  213.85   16.97
  -2  -4   2  195.22   10.54
   2  -4  -1   59.40    3.95
   2   4  -1   59.84    5.10
   2   4  -1   60.51    7.32
   2  -4  -1   64.30   11.78
   2   4  -1   55.64    6.11
   2   4  -1   54.20    7.42
   2   4  -1   61.66    5.73
  -2  -4   1   53.57    4.81
  -2   4   1   60.25    6.53
  -2   4   1   43.73    7.45
  -2  -4   1   68.57   11.69
  -2  -4   1   62.23    6.21
  -2   4   1   54.94    6.50
  -2   4   1   48.95   12.45
  -2   4   1   48.34    3.69
  -2  -4   1   57.61    4.36
   2  -4   0   25.80    3.18
   2   4   0   29.20    4.59
   2   4   0   29.43    6.78
   2  -4   0   27.74    7.23
   2   4   0   31.62    5.51
   2   4   0   38.98    6.75
   2   4   0   33.63    2.96
   2  -4   0   33.28    4.27
  -2  -4   0   26.88    7.07
  -2   4   0   32.48    3.50
  -2   4   0   19.75   10.86
  -2  -4   0   20.99   11.05
  -2  -4   0   34.24    5.67
  -2   4   0   36.02    6.15
  -2   4   0   25.96    3.76
  -2  -4   0   37.87    5.41
   2  -4   1  233.22    6.69
   2   4   1  269.90   10.00
   2   4   1  250.73   12.10
   2  -4   1  259.78   12.83
   2  -4   1  242.29   10.80
   2   4   1  254.36   10.89
   2   4   1  252.36   12.26
   2   4   1  256.78    6.66
   2  -4   1  243.85    7.32
  -2  -4  -1  248.09    9.46
  -2   4  -1  270.38    9.62
  -2   4  -1  236.78   12.32
  -2  -4  -1  249.01   12.80
  -2  -4  -1  254.87   10.54
  -2   4  -1  253.34   10.86
  -2   4  -1  249.27   12.99
  -2   4  -1  230.41    9.08
  -2  -4  -1  259.40    7.26
   2  -4   2   11.88    3.50
   2   4   2   16.21    4.71
   2   4   2   20.67   10.13
   2  -4   2   28.06   10.48
   2  -4   2    2.83    5.45
   2   4   2   16.47    5.25
   2   4   2    9.08    6.08
   2   4   2   12.29    3.22
   2  -4   2   10.32    5.41
  -2  -4  -2   14.78    7.13
  -2   4  -2    7.58    4.01
  -2   4  -2   12.74    6.15
  -2  -4  -2   13.31    6.66
  -2  -4  -2    6.21    5.19
  -2   4  -2    8.41    5.25
  -2   4  -2    5.45    6.62
  -2   4  -2    7.93    5.03
  -2  -4  -2    9.52    4.08
   2  -4   3   12.01    1.91
   2   4   3    7.64    5.25
   2   4   3   14.87    6.53
   2  -4   3    0.54   11.05
   2  -4   3   10.99    5.41
   2   4   3   16.34    5.16
   2   4   3   14.27    6.21
   2   4   3   15.83    2.87
   2  -4   3   19.94    3.89
  -2  -4  -3   10.06    5.00
  -2   4  -3   15.70    3.44
  -2   4  -3   15.83   10.35
  -2  -4  -3   19.39   10.38
  -2  -4  -3   21.53    5.22
  -2   4  -3   13.28    5.54
  -2   4  -3   21.24    6.82
  -2  -4  -3   14.68    6.53
  -2   4  -3   10.00    3.60
  -2  -4  -3   15.51    2.32
   2  -4   4   50.54    3.15
   2   4   4   55.57   10.10
   2   4   4   53.79    7.42
   2  -4   4   54.20    8.41
   2  -4   4   57.93   10.45
   2   4   4   71.18    9.78
   2   4   4   37.74    7.32
   2  -4   4   54.78    5.19
  -2  -4  -4   59.36    6.34
  -2   4  -4   52.42    3.63
  -2   4  -4   59.11    7.52
  -2  -4  -4   48.41    7.74
  -2   4  -4   61.85   10.16
  -2   4  -4   64.97   13.28
  -2  -4  -4   56.05   12.26
  -2   4  -4   52.96    4.75
  -2  -4  -4   46.69    3.76
   2   4   5  225.19   10.61
   2   4   5  231.85   12.20
   2  -4   5  232.23   13.28
   2  -4   5  208.41   15.86
   2   4   5  202.07   14.62
   2   4   5  225.64   12.29
   2  -4   5  225.80    9.68
  -2  -4  -5  238.50   15.45
  -2   4  -5  234.40    5.70
  -2  -4  -5  232.20   17.68
  -2   4  -5  214.20   12.52
  -2   4  -5  226.34   16.31
  -2   4  -5  229.30   19.55
  -2  -4  -5  208.60   18.09
  -2   4  -5  218.12   12.52
   2   4   6    8.85    5.57
   2   4   6   -4.01    6.24
   2  -4   6    1.66   11.82
   2  -4   6    4.17    5.48
   2   4   6    7.52    5.16
   2   4   6    7.58    6.15
   2  -4   6   12.26    5.00
  -2  -4  -6   11.66    5.19
  -2   4  -6    5.67    1.08
  -2  -4  -6   10.80    6.46
  -2   4  -6    5.96    6.88
  -2   4  -6  -10.10    9.52
  -2   4  -6   12.32    6.97
  -2  -4  -6    2.42    6.53
  -2   4  -6    9.20    7.74
  -2  -4  -6    8.09    2.29
   2   4   7   66.31    7.61
   2   4   7   66.69   12.64
   2  -4   7   63.76   14.30
   2   4   7   68.69    6.88
   2  -4   7   63.69    6.91
   2   4   7   73.18    7.96
   2  -4   7   58.41    6.91
  -2  -4  -7   63.41   10.86
  -2   4  -7   55.70   11.05
  -2  -4  -7   84.59   13.03
  -2   4  -7   59.71    8.47
  -2   4  -7   60.89   11.43
  -2  -4  -7   57.29    8.38
  -2   4  -7   68.31    6.50
   2   4   8   30.73   11.50
   2   4   8   42.87   11.08
   2  -4   8   39.04    8.66
   2   4   8   42.20    9.81
   2  -4   8   31.50    9.59
   2   4   8   51.53    7.45
   2  -4   8   40.61    6.75
  -2  -4  -8   45.51    6.85
  -2   4  -8   46.11    6.62
  -2  -4  -8   37.58    7.80
  -2   4  -8   40.13    7.58
  -2   4  -8   57.52   11.27
  -2  -4  -8   52.52   12.71
  -2   4  -8   44.36    6.43
   2   4   9   40.03    7.48
   2   4   9   40.38    6.91
   2  -4   9   25.67    8.44
   2   4   9   34.75    6.18
   2  -4   9   34.87    6.34
   2   4   9   31.27    7.48
   2  -4   9   35.54    7.13
  -2  -4  -9   34.94   10.45
  -2   4  -9   30.03    6.50
  -2  -4  -9   35.70   12.13
  -2   4  -9   30.35   11.69
  -2   4  -9   34.46   10.99
  -2  -4  -9   27.74    7.71
  -2   4  -9   24.39    6.78
   2   4  10   26.43    7.42
   2   4  10   30.73    7.10
   2  -4  10   36.56   13.06
   2   4  10   36.91    9.81
   2  -4  10   30.19   10.41
   2   4  10   29.08    7.17
   2  -4  10   33.34    7.52
  -2  -4 -10   40.32    7.04
  -2   4 -10   37.64   10.06
  -2  -4 -10   37.23    8.03
  -2   4 -10   41.66    6.88
  -2  -4 -10   43.03   12.48
  -2   4 -10   31.85    7.07
   2   4  11   48.06   12.64
   2   4  11   45.51   11.24
   2  -4  11   42.01   13.63
   2   4  11   39.27    6.43
   2  -4  11   30.89    7.17
   2   4  11   45.22    7.55
   2  -4  11   44.24    8.31
  -2  -4 -11   37.45   11.62
  -2   4 -11   40.16   10.54
  -2  -4 -11   39.17    8.03
  -2   4 -11   42.93    8.41
  -2   4 -11   35.86    7.45
  -2  -4 -11   44.39    8.28
  -2   4 -11   37.55    7.39
   2   4  12   39.75   12.64
   2   4  12   33.38   11.50
   2  -4  12   23.57    8.34
   2   4  12   45.13   10.16
   2  -4  12   12.58    7.04
   2   4  12   29.62   11.97
   2  -4  12   18.28   13.15
  -2  -4 -12   23.28    7.36
  -2   4 -12   27.87    6.46
  -2  -4 -12   43.92   12.20
  -2   4 -12   18.79   12.87
  -2   4 -12   28.28    6.85
  -2  -4 -12   19.01   12.99
  -2   4 -12   24.17    7.55
   2   4  13   -1.31   12.13
   2   4  13    4.49    6.82
   2  -4  13    8.89    7.96
   2   4  13   10.03    9.68
   2  -4  13   15.51   10.51
   2   4  13    7.87   11.43
   2  -4  13   -7.04   12.39
  -2  -4 -13    6.85   10.99
  -2   4 -13    3.28    6.02
  -2  -4 -13   11.46   12.01
  -2   4 -13   -5.45   12.45
  -2   4 -13   -3.89   10.80
  -2  -4 -13   -6.40   12.10
  -2   4 -13    6.59    7.26
   2   4  14   17.10   14.30
   2   4  14   29.36    7.64
   2  -4  14   22.13   15.35
   2   4  14   35.25    7.26
   2  -4  14   24.81    7.29
   2   4  14   22.87    8.44
   2  -4  14   14.97    9.11
  -2  -4 -14   37.29    7.93
  -2   4 -14   33.22   11.02
  -2  -4 -14   28.76    8.50
  -2   4 -14   33.28   13.76
  -2   4 -14   32.61   12.45
  -2  -4 -14   28.28    8.85
  -2   4 -14   39.97    8.47
   2   4  15   13.89    8.57
   2   4  15    5.22   11.24
   2  -4  15   14.59    8.85
   2   4  15    7.17    6.82
   2  -4  15    4.04    7.10
   2   4  15   23.41    7.87
   2  -4  15    0.92    8.60
  -2  -4 -15   13.69    7.71
  -2   4 -15    9.78    6.97
  -2  -4 -15   15.35    8.06
  -2   4 -15    4.81    8.31
  -2   4 -15   -2.71    7.68
  -2  -4 -15    5.57    8.63
  -2   4 -15   11.56    8.06
   2   4  16    5.19    8.76
   2   4  16    9.49    8.28
   2   4  16   11.46   11.24
   2  -4  16   -8.44   10.10
   2   4  16   14.33   11.27
   2  -4  16   -7.74    7.20
   2   4  16    6.27    8.09
   2  -4  16   13.76    9.04
  -2  -4 -16    6.94    7.68
  -2   4 -16    2.80    7.48
  -2  -4 -16    7.39    8.12
  -2   4 -16    7.87    9.08
  -2   4 -16   -9.59    8.47
  -2  -4 -16   11.15   14.43
  -2   4 -16   10.64    8.60
   2   4  17   15.64    9.65
   2   4  17   21.05    9.36
   2   4  17    0.99    7.83
   2  -4  17   -6.94   17.04
   2   4  17   21.66   12.23
   2  -4  17    8.95   12.55
   2   4  17    3.85   14.24
   2  -4  17   15.92   16.11
  -2  -4 -17    8.60    8.60
  -2   4 -17   12.45   12.90
  -2  -4 -17   33.57    8.85
  -2   4 -17    7.93   10.03
  -2   4 -17   24.62   15.22
  -2  -4 -17   23.47   16.08
  -2   4 -17   17.48   15.10
   2  -5 -14    7.90    7.71
   2   5 -14    9.49    7.04
   2   5 -14   -0.83    8.66
   2  -5 -14    2.17    8.15
   2   5 -14    7.90    8.60
   2  -5 -14   29.62   15.89
  -2   5  14    5.61   15.41
  -2   5  14    3.41   12.64
  -2  -5  14   -2.87   10.35
  -2   5  14    7.04   12.39
  -2  -5  14   12.36   14.04
  -2   5  14    5.80    9.55
  -2  -5  14    6.40    9.04
   2  -5 -13   26.50   13.12
   2   5 -13   18.09    7.74
   2   5 -13   25.00    9.20
   2  -5 -13   15.99   14.36
   2   5 -13   29.55    8.85
   2  -5 -13   21.88   10.48
   2   5 -13   17.26   10.48
   2   5 -13   23.85    7.64
  -2   5  13   21.82   15.22
  -2   5  13   32.29    8.60
  -2  -5  13   15.51   10.41
  -2   5  13   26.56    8.25
  -2  -5  13   22.61    8.41
  -2   5  13   26.34   15.22
  -2  -5  13   15.32    9.20
   2  -5 -12   59.30   13.44
   2   5 -12   43.60   12.71
   2   5 -12   37.26   15.35
   2  -5 -12   53.79   14.59
   2   5 -12   55.61   14.87
   2  -5 -12   52.39   11.02
   2   5 -12   35.32   10.61
   2   5 -12   41.82    9.01
  -2   5  12   59.81   14.71
  -2   5  12   63.54    9.52
  -2  -5  12   63.57   16.56
  -2   5  12   49.17    8.79
  -2  -5  12   52.20    8.50
  -2   5  12   39.78   10.22
   2  -5 -11   10.67    6.91
   2   5 -11    1.50    6.46
   2   5 -11   16.27   13.38
   2  -5 -11   18.63    8.15
   2   5 -11   10.00    7.96
   2  -5 -11   24.43   14.84
   2   5 -11    9.43   14.27
  -2   5  11   19.49   12.17
  -2   5  11    9.81    7.48
  -2  -5  11    1.27    8.79
  -2   5  11    0.38   11.78
  -2  -5  11    3.54   11.21
  -2   5  11    8.82    8.41
  -2  -5  11    1.40    7.77
   2  -5 -10   53.85    7.29
   2   5 -10   45.48    7.52
   2   5 -10   39.17    8.76
   2  -5 -10   54.14    9.14
   2   5 -10   39.39    8.85
   2  -5 -10   35.89   10.54
   2   5 -10   53.82   10.00
   2   5 -10   44.90   12.42
  -2  -5  10   36.21    5.41
  -2  -5  10   34.39    6.21
  -2   5  10   57.36    8.38
  -2   5  10   45.83   12.83
  -2  -5  10   58.12   10.13
  -2   5  10   41.24    8.63
  -2  -5  10   37.61    7.93
  -2   5  10   46.88    9.62
  -2  -5  10   49.30    8.66
   2  -5  -9   -0.99    9.36
   2   5  -9    7.61    5.80
   2   5  -9   12.99   12.36
   2  -5  -9   27.55   12.17
   2   5  -9    0.13   12.17
   2  -5  -9   13.82   14.14
   2   5  -9  -11.24   13.69
   2   5  -9    3.03    5.80
  -2  -5   9   10.32    5.25
  -2   5   9   12.07    6.85
  -2   5   9    1.40   11.21
  -2  -5   9   19.62    8.22
  -2   5   9   -5.64   11.66
  -2  -5   9    9.62   10.57
  -2   5   9   -0.32   12.93
  -2  -5   9   -5.89   10.73
   2  -5  -8   63.82   10.57
   2   5  -8   61.21    7.42
   2   5  -8   59.46   14.39
   2  -5  -8   57.42    9.11
   2   5  -8   57.04    8.82
   2  -5  -8   49.65   10.64
   2   5  -8   65.89   10.35
   2   5  -8   50.54   10.70
  -2  -5   8   53.12    7.01
  -2   5   8   81.02   12.39
  -2   5   8   66.75    8.73
  -2  -5   8   70.67   15.45
  -2   5   8   58.79    8.57
  -2  -5   8   58.44    7.90
  -2   5   8   60.03    9.65
  -2  -5   8   63.54   12.39
   2  -5  -7    1.15    5.22
   2   5  -7    6.21    3.73
   2   5  -7    4.68    7.61
   2  -5  -7    8.82    7.29
   2   5  -7    9.39    7.04
   2  -5  -7   15.00   13.38
   2   5  -7  -16.37   13.79
   2   5  -7    4.11    5.25
  -2  -5   7    4.17    5.70
  -2   5   7    4.24    6.21
  -2   5   7    9.46    6.88
  -2  -5   7   12.68    8.03
  -2   5   7  -16.43   11.21
  -2  -5   7  -18.03   10.64
  -2   5   7    0.48    7.64
  -2  -5   7    7.68    5.86
   2  -5  -6   45.73    5.89
   2   5  -6   46.21    7.10
   2   5  -6   65.83   13.69
   2  -5  -6   48.82   14.24
   2   5  -6   42.20    8.28
   2   5  -6   57.13    9.71
   2  -5  -6   28.57    9.65
   2   5  -6   41.24    9.49
  -2  -5   6   45.13    4.81
  -2   5   6   53.03   10.64
  -2   5   6   35.13    8.22
  -2  -5   6   55.86    9.49
  -2  -5   6   52.68    7.68
  -2   5   6   47.83    7.83
  -2   5   6   27.42    9.75
  -2  -5   6   44.78    6.56
   2  -5  -5   55.61    9.04
   2   5  -5   61.21    7.77
   2   5  -5   64.75    8.98
   2  -5  -5   77.93    9.46
   2   5  -5   48.15   13.66
   2   5  -5   53.06   16.15
   2  -5  -5   62.64   16.66
   2   5  -5   57.52    5.99
  -2  -5   5   63.50    7.55
  -2   5   5   58.12    6.82
  -2   5   5   77.52   13.50
  -2  -5   5   60.57    9.75
  -2  -5   5   57.61   13.18
  -2   5   5   62.90   13.82
  -2  -5   5   76.82   10.61
   2  -5  -4  200.76   12.61
   2   5  -4  234.68    9.14
   2   5  -4  233.50   19.33
   2  -5  -4  225.96   20.06
   2   5  -4  209.36   12.55
   2   5  -4  193.66   14.49
   2  -5  -4  195.89   14.87
   2   5  -4  213.03    9.36
  -2  -5   4  214.55   11.97
  -2   5   4  214.30   14.81
  -2   5   4  228.98   18.44
  -2  -5   4  227.64   21.27
  -2  -5   4  199.20   11.97
  -2   5   4  198.57   12.39
  -2   5   4  195.19   21.34
  -2  -5   4  230.45   14.81
   2  -5  -3   13.60    7.04
   2   5  -3   15.41    6.97
   2   5  -3   12.20    7.32
   2  -5  -3   12.71    7.71
   2   5  -3   13.69    6.66
   2   5  -3    6.21    7.90
   2   5  -3   15.38    4.17
  -2  -5   3   17.64    6.69
  -2   5   3   14.20    4.90
  -2   5   3   15.19    6.97
  -2  -5   3   19.52    7.68
  -2  -5   3    9.87    6.40
  -2   5   3   12.39    6.69
  -2   5   3    6.78    7.58
  -2  -5   3   18.98    7.64
   2  -5  -2   22.87    6.69
   2   5  -2   24.65    7.55
   2   5  -2   24.14   11.62
   2  -5  -2   14.30   12.52
   2  -5  -2   16.88    6.40
   2   5  -2   25.29    6.53
   2   5  -2    1.66   12.64
   2   5  -2   17.83    3.92
  -2  -5   2   23.15    7.20
  -2   5   2   20.22    4.84
  -2   5   2   23.63    7.39
  -2  -5   2   26.40    7.77
  -2  -5   2   13.98   10.38
  -2   5   2   22.55   10.92
  -2   5   2   25.29    7.87
  -2  -5   2   27.71    4.62
   2  -5  -1    2.90    5.64
   2   5  -1   -1.94    7.61
   2   5  -1    4.08    6.97
   2  -5  -1    9.17    7.26
   2   5  -1   24.20   12.17
   2   5  -1    5.83    5.03
  -2  -5   1    4.30    4.17
  -2   5   1    4.55    3.95
  -2   5   1   13.28   11.11
  -2  -5   1   -0.22   11.62
  -2   5   1    7.17    6.18
  -2   5   1    4.27    2.90
  -2  -5   1    3.09    3.69
   2  -5   0  239.30   11.40
   2   5   0  276.15   16.11
   2   5   0  273.03   20.32
   2  -5   0  239.33   15.19
   2  -5   0  237.36   18.09
   2   5   0  264.40   12.52
   2   5   0  249.14   14.59
   2   5   0  240.45    8.12
  -2  -5   0  258.98   14.17
  -2   5   0  264.87   12.07
  -2   5   0  253.22   14.39
  -2  -5   0  256.98   15.13
  -2  -5   0  258.98   12.32
  -2   5   0  249.08   12.20
  -2   5   0  254.55   21.37
  -2  -5   0  254.24   12.17
   2  -5   1    2.13    5.00
   2   5   1   -0.06    7.77
   2   5   1   -1.53    6.75
   2  -5   1   15.76   12.17
   2  -5   1    3.50    6.08
   2   5   1    3.60    5.76
   2   5   1    7.71    7.23
   2   5   1    1.62    3.89
  -2  -5  -1    7.87    4.84
  -2   5  -1    1.37    3.41
  -2   5  -1   14.39   11.34
  -2  -5  -1   -1.85   11.85
  -2  -5  -1   10.41    5.80
  -2   5  -1    0.32    6.11
  -2   5  -1    5.38    7.74
  -2   5  -1    1.85    4.43
  -2  -5  -1    1.69    4.78
   2  -5   2   22.93    4.84
   2   5   2   17.83    9.30
   2   5   2   28.79    7.52
   2  -5   2   31.05    8.60
   2  -5   2   21.47    6.66
   2   5   2   24.59   10.89
   2   5   2   31.24    7.90
   2   5   2   21.56    3.89
   2  -5   2   21.47    4.11
  -2  -5  -2   30.99    9.08
  -2   5  -2   28.03    5.32
  -2   5  -2   19.17    7.99
  -2  -5  -2   20.86    8.47
  -2  -5  -2   19.43    6.37
  -2   5  -2   24.14   10.61
  -2   5  -2   12.07    8.34
  -2  -5  -2   27.68    4.75
   2  -5   3    9.71    3.79
   2   5   3   36.75    9.55
   2   5   3   30.16   11.18
   2  -5   3   19.65   13.09
   2  -5   3    0.22   10.19
   2   5   3   17.32    6.59
   2   5   3   10.86   12.20
   2  -5   3    9.20    6.62
  -2  -5  -3    9.94    5.41
  -2   5  -3    7.80    4.62
  -2   5  -3   11.75    7.68
  -2  -5  -3   10.16    7.68
  -2   5  -3    5.16   10.54
  -2   5  -3  -14.04   12.90
  -2   5  -3   12.42    3.63
  -2  -5  -3    9.14    3.79
   2   5   4   42.52    7.07
   2   5   4   43.28    8.06
   2  -5   4   45.89    9.49
   2  -5   4   38.22    7.26
   2   5   4   52.01    7.23
   2   5   4   38.89   13.57
   2  -5   4   31.97    8.57
  -2  -5  -4   50.38    6.66
  -2   5  -4   32.55    4.62
  -2   5  -4   33.09    8.69
  -2  -5  -4   38.63    8.92
  -2   5  -4   38.22    7.42
  -2   5  -4   46.47    9.01
  -2  -5  -4   30.32    3.57
   2  -5   5   15.96    2.64
   2   5   5   29.52    7.93
   2  -5   5   20.10    8.76
   2  -5   5  -10.51   11.05
   2   5   5   -8.09   10.80
   2   5   5   20.45    8.25
   2  -5   5   29.71    5.64
  -2  -5  -5   38.82    9.62
  -2   5  -5   19.97    3.34
  -2   5  -5   17.45    8.15
  -2  -5  -5   24.08   13.54
  -2   5  -5   17.71    7.04
  -2   5  -5    5.92   13.98
  -2   5  -5   24.97    7.61
   2   5   6   34.14    7.26
   2   5   6   29.90   12.45
   2  -5   6   20.70   15.00
   2  -5   6   21.69    7.04
   2   5   6   20.67    7.07
   2   5   6   32.04    8.41
   2  -5   6   29.81    6.15
  -2  -5  -6   27.23    6.46
  -2   5  -6   26.11    8.38
  -2  -5  -6   27.83    8.63
  -2   5  -6   28.44   11.37
  -2   5  -6   14.84    8.85
  -2  -5  -6   25.51    8.92
  -2   5  -6   34.11    5.67
   2   5   7    9.75    7.52
   2  -5   7    7.32    8.82
   2  -5   7   16.15    6.91
   2   5   7   10.06   10.32
   2   5   7    9.65    7.77
   2  -5   7    0.25    6.11
  -2  -5  -7   24.90   10.13
  -2   5  -7   21.05    6.82
  -2   5  -7    7.07   12.74
  -2   5  -7   11.91   11.50
  -2  -5  -7   12.04   13.09
  -2   5  -7   17.87    8.89
   2   5   8   -6.50    6.85
   2   5   8   -7.74    7.36
   2  -5   8   -5.48    8.22
   2  -5   8    2.45    6.46
   2   5   8    2.52    6.31
   2   5   8  -11.31   11.88
   2  -5   8    3.63    6.02
  -2  -5  -8   10.32    6.50
  -2   5  -8   -2.32    6.50
  -2   5  -8    3.09    7.68
  -2  -5  -8    5.38    7.80
  -2   5  -8    7.83    7.10
  -2  -5  -8   -0.22    8.06
  -2   5  -8    7.26    9.55
   2   5   9    4.87    7.55
   2   5   9    0.45   12.07
   2  -5   9   12.55   13.73
   2  -5   9    0.86    6.75
   2   5   9   15.48   10.45
   2   5   9    4.90   12.26
   2  -5   9   12.07    6.72
  -2  -5  -9    3.03    7.17
  -2   5  -9   18.73   10.76
  -2   5  -9    9.27    7.87
  -2  -5  -9   11.56    8.18
  -2   5  -9   10.80    7.26
  -2  -5  -9   16.05   13.92
  -2   5  -9   -0.35    5.99
   2   5  10    1.02   12.61
   2  -5  10   18.85    9.04
   2  -5  10   16.53    7.42
   2   5  10   11.88    7.07
   2   5  10   16.18   12.74
   2  -5  10   23.63    7.52
  -2   5 -10   11.40    7.13
  -2  -5 -10   17.83   14.01
  -2   5 -10   27.04   13.76
  -2   5 -10   14.78    7.96
  -2  -5 -10   18.41    9.08
  -2   5 -10    6.66    6.69
   2   5  11   42.68    9.75
   2   5  11   29.08    8.28
   2  -5  11   16.11   10.51
   2   5  11   41.66   13.06
   2  -5  11   40.70   12.55
   2   5  11   27.13    8.76
   2  -5  11   30.51    8.57
  -2  -5 -11   17.64    7.90
  -2   5 -11   31.78    7.80
  -2  -5 -11   25.73    9.11
  -2   5 -11   20.64    9.81
  -2   5 -11   25.35   13.85
  -2  -5 -11   32.45   16.94
  -2   5 -11   30.16    7.64
   2   5  12   -0.10    8.54
   2   5  12   10.06    7.80
   2  -5  12    2.99   15.76
   2   5  12   -2.77    7.64
   2  -5  12    4.43    7.36
   2   5  12    8.31    8.73
   2  -5  12   14.08    8.50
  -2  -5 -12    3.73   12.26
  -2   5 -12    1.62   11.18
  -2  -5 -12   12.42    8.03
  -2   5 -12    8.25    8.92
  -2   5 -12   10.73    8.12
  -2  -5 -12    2.26    9.55
  -2   5 -12    6.91    7.96
   2   5  13    5.29    8.98
   2   5  13    9.43   13.22
   2  -5  13   -0.67    9.71
   2   5  13    9.78    8.03
   2  -5  13   12.23    7.68
   2   5  13   12.20   15.10
   2  -5  13    4.90   14.43
  -2  -5 -13    4.17    8.09
  -2   5 -13   20.57    7.36
  -2  -5 -13    5.41    9.46
  -2   5 -13   15.45    9.30
  -2   5 -13    9.36    8.15
  -2  -5 -13    8.79   10.54
  -2   5 -13   11.72    8.47
   2  -6  -8   33.03    7.99
   2   6  -8   18.47   10.48
   2  -6  -8   46.85   18.34
   2   6  -8   22.77    9.84
   2   6  -8   49.59   12.58
   2  -6  -8   27.20   12.01
  -2   6   8   31.56    8.69
  -2   6   8   57.58   10.10
  -2  -6   8   38.06   10.13
  -2   6   8   27.90    9.71
  -2   6   8   29.49   11.97
  -2  -6   8   30.99    8.28
   2  -6  -7    3.31    6.40
   2  -6  -7   -3.41    9.04
   2   6  -7   -1.37    8.66
   2   6  -7    3.03   15.73
   2   6  -7    2.93    5.89
  -2   6   7    7.23    7.10
  -2  -6   7   25.22   15.99
  -2  -6   7    4.14   12.23
  -2   6   7  -26.72   13.31
  -2   6   7   -5.35    9.71
  -2  -6   7    8.69    6.59
   2  -6  -6   29.14    6.72
   2   6  -6   17.36    9.87
   2  -6  -6   32.36   10.32
   2   6  -6   47.42   14.30
   2   6  -6   37.71   10.76
   2   6  -6   35.10    9.65
  -2   6   6   25.70   12.13
  -2   6   6   31.53    9.14
  -2  -6   6   21.37   10.92
  -2  -6   6   18.15    8.44
  -2   6   6   15.86    9.30
  -2   6   6   20.25   16.69
  -2  -6   6   25.51    7.07
   2  -6  -5    1.02    5.54
   2  -6  -5   -3.60   14.90
   2   6  -5    6.91    7.99
   2   6  -5  -17.83   15.80
   2   6  -5    9.46    8.82
  -2   6   5    5.38   10.61
  -2   6   5    6.62    8.28
  -2  -6   5   21.69    9.94
  -2  -6   5  -19.11   12.20
  -2   6   5  -18.57   13.57
  -2   6   5   10.89    9.55
  -2  -6   5    5.61    5.83
   2  -6  -4   72.87   10.57
   2   6  -4   63.89   10.38
   2   6  -4   68.60   10.57
   2  -6  -4   64.52   11.56
   2   6  -4   55.83   15.89
   2   6  -4   58.31   11.97
   2   6  -4   59.30    6.72
  -2  -6   4   59.49    9.90
  -2   6   4   72.13    7.80
  -2  -6   4   40.96    9.49
  -2   6   4   54.65   10.64
  -2   6   4   67.80   12.58
  -2  -6   4   60.99   10.86
   2  -6  -3   38.25    9.87
   2   6  -3   51.27    6.94
   2   6  -3   38.98    9.87
   2   6  -3   29.39   14.65
   2   6  -3   45.54   17.64
   2   6  -3   44.62    5.89
  -2  -6   3   40.89    6.11
  -2   6   3   50.83   10.35
  -2   6   3   36.11   10.25
  -2  -6   3   50.48   11.11
  -2  -6   3   24.59   14.20
  -2   6   3   41.43   14.84
  -2   6   3   57.93   17.52
  -2  -6   3   41.47    9.90
   2  -6  -2   19.11    8.03
   2   6  -2   11.97    5.51
   2  -6  -2   15.16    9.90
   2   6  -2   15.45    8.15
   2   6  -2    3.03    9.87
  -2  -6   2   14.24    5.57
  -2   6   2   23.22    8.76
  -2  -6   2   -2.52    8.12
  -2   6   2   18.85    7.90
  -2   6   2   10.54    9.08
  -2  -6   2    7.52    5.35
   2  -6  -1   16.47    7.77
   2   6  -1   13.25    5.92
   2   6  -1    9.39    9.43
   2  -6  -1   25.19    9.94
   2   6  -1   17.20   12.48
   2   6  -1   -4.14   15.19
  -2  -6   1   17.74    9.17
  -2   6   1    9.36    8.69
  -2   6   1   12.20    9.20
  -2  -6   1   17.99    9.71
  -2  -6   1    5.03   12.74
  -2   6   1   21.56   12.87
  -2   6   1   18.25   15.06
   2  -6   0    5.73    6.75
   2   6   0    6.66    6.02
   2   6   0   25.89   14.43
   2  -6   0    9.65    9.62
   2  -6   0   -0.03    7.42
   2   6   0    5.86    7.74
   2   6   0   10.22   14.55
  -2  -6   0    9.90    8.95
  -2   6   0   16.50    8.12
  -2   6   0    8.98    8.31
  -2  -6   0   14.75    7.77
  -2   6   0    2.26    8.06
  -2   6   0    4.14    8.95
   2  -6   1    1.31    4.11
   2   6   1    4.27    6.31
   2   6   1   -1.43    8.12
   2  -6   1    8.73    9.68
   2  -6   1   -6.75    7.29
   2   6   1    3.95    7.26
   2   6   1    3.50    8.63
  -2  -6  -1   -2.96    5.64
  -2   6  -1   15.73    8.34
  -2  -6  -1    5.35    9.01
  -2  -6  -1    2.07    7.29
  -2   6  -1   12.52    7.74
  -2   6  -1    7.90    8.69
   2   6   2    0.92    6.66
   2   6   2   12.77   13.09
   2  -6   2   -4.01    9.81
   2  -6   2   -5.13   12.17
   2   6   2   23.15   11.46
   2   6   2   12.13   13.79
  -2  -6  -2    4.52    5.89
  -2   6  -2   10.41    8.63
  -2   6  -2   -4.14   11.97
  -2   6  -2    5.57   14.14
   2   6   3    7.17    8.12
   2  -6   3    6.75   10.06
   2  -6   3    6.21    7.48
   2   6   3   -4.39    7.32
   2   6   3    1.46   13.76
  -2   6  -3    1.21    8.54
  -2  -6  -3    8.73    9.71
  -2   6  -3   -5.03    7.80
  -2   6  -3   -1.56    9.30
   2   6   4    8.66    7.17
   2   6   4    6.40    8.89
   2  -6   4   18.82   10.19
   2  -6   4   22.23   12.52
   2   6   4   12.36   12.10
   2   6   4   22.48    9.75
  -2   6  -4    8.57   14.46
  -2  -6  -4   22.23   15.64
  -2   6  -4   13.41    8.54
  -2   6  -4   14.52   15.61
  -2   6  -4   11.94    7.83
   2   6   5   13.34    7.55
   2   6   5    9.33   13.89
   2  -6   5    8.25   15.96
   2  -6   5   -3.89    7.83
   2   6   5   10.86    7.83
   2   6   5   13.82    8.95
  -2  -6  -5    6.62    6.66
  -2   6  -5   -5.25    9.46
  -2  -6  -5    5.54    9.59
  -2   6  -5   -3.50   12.99
  -2   6  -5   -6.66    9.36
  -2   6  -5   -0.19    8.41
   2   6   6   17.64    8.79
   2  -6   6  -10.32   10.83
   2  -6   6   15.96   12.71
   2   6   6  -15.92   12.29
   2   6   6   -6.40   14.27
  -2   6  -6   -5.48    8.06
  -2   6  -6   -3.76   15.06
  -2  -6  -6   23.82    9.52
  -2   6  -6   -2.45    8.28
  -2   6  -6    2.39    6.02
   2   6   7   14.65   11.75
   2  -6   7   16.31   17.32
   2   6   7    7.36    8.34
   2   6   7   12.58    9.20
   2  -6   7   -9.55   10.80
  -2   6  -7    3.76   13.06
  -2   6  -7   10.41   10.83
  -2  -6  -7    8.60   15.92
  -2   6  -7   -6.75    9.01
  -2   6  -7    4.75    9.20
   3   0 -23   -1.02    7.13
   3   0 -23   -1.91    8.54
   3   0 -23    2.58   10.67
   3   0 -23   -3.63    9.43
  -3   0  23   -4.43    7.52
  -3   0  23    0.32    8.25
  -3   0  23   12.13    7.58
  -3   0  23   -3.09   13.06
  -3   0  23    7.45    9.08
   3   0 -22   33.73    7.45
   3   0 -22   14.78    5.25
   3   0 -22   16.02   10.03
   3   0 -22   30.48    9.36
   3   0 -22   22.90    8.06
  -3   0  22   11.05    8.06
  -3   0  22   34.27    8.50
  -3   0  22   21.37    7.74
  -3   0  22   22.39    8.03
   3   0 -21   -4.08    9.36
   3   0 -21   11.18    7.42
   3   0 -21   -4.55    5.35
   3   0 -21   29.33   12.68
   3   0 -21   -5.80    6.53
  -3   0  21    0.92    6.50
  -3   0  21   11.37   11.05
  -3   0  21   -0.22    4.01
  -3   0  21   -3.50    7.04
  -3   0  21   -1.69    7.64
   3   0 -20    4.97    8.85
   3   0 -20    7.17    4.65
   3   0 -20    0.70    8.28
   3   0 -20    6.31    7.93
   3   0 -20    6.69    6.31
  -3   0  20   10.06    6.24
  -3   0  20    8.85    6.69
  -3   0  20   10.00    5.92
  -3   0  20    8.92   11.02
   3   0 -19   -1.91    5.16
   3   0 -19    3.85    6.15
   3   0 -19    5.86    4.46
   3   0 -19    5.13    6.88
  -3   0  19   -0.92    5.89
  -3   0  19   -0.48    6.05
  -3   0  19   -1.08    3.34
  -3   0  19   -4.01    6.56
  -3   0  19    1.24    6.43
   3   0 -18  116.08    8.22
   3   0 -18   97.71    8.89
   3   0 -18  117.58   15.03
  -3   0  18  135.32    8.66
  -3   0  18  130.61    9.52
  -3   0  18  127.07    8.25
  -3   0  18  125.70    9.62
   3   0 -17   -1.72    7.74
   3   0 -17    4.46    3.34
   3   0 -17    7.96    6.27
   3   0 -17    3.47    6.53
  -3   0  17   -3.38    5.45
  -3   0  17   -4.14    8.85
  -3   0  17    2.04    4.75
  -3   0  17   10.00    9.24
  -3   0  17    4.33    5.57
   3   0 -16    9.24    8.34
   3   0 -16   15.32    5.54
   3   0 -16   12.55    4.08
   3   0 -16   12.26    6.78
   3   0 -16   19.71    5.70
  -3   0  16   24.55    5.38
  -3   0  16   19.78    9.33
  -3   0  16   16.15    3.18
  -3   0  16   14.62    6.31
   3   0 -15    1.31    7.01
   3   0 -15    1.53    2.93
   3   0 -15   -1.18    5.29
   3   0 -15   -0.76    5.67
   3   0 -15    2.96    4.81
  -3   0  15    1.18    4.65
  -3   0  15    1.91    4.97
  -3   0  15    3.06    3.98
  -3   0  15   -4.59    5.57
  -3   0  15    3.66    5.16
   3   0 -14  136.40    7.42
   3   0 -14  144.36    7.32
   3   0 -14  153.82   12.93
   3   0 -14  150.76    7.74
  -3   0  14  160.00   11.31
  -3   0  14  160.54    8.18
  -3   0  14  156.62    6.56
  -3   0  14  145.03   12.64
  -3   0  14  160.41    8.44
   3   0 -13    3.85    3.82
   3   0 -13   -0.54    3.60
   3   0 -13   -0.57    2.52
   3   0 -13   -3.44    4.81
   3   0 -13    2.90    4.01
  -3   0  13    4.33    3.85
  -3   0  13   -1.02    4.24
  -3   0  13   -0.54    2.07
  -3   0  13    0.92    4.52
  -3   0  13    4.08    7.04
   3   0 -12    0.38    3.60
   3   0 -12    2.90    2.01
   3   0 -12   -1.31    3.79
   3   0 -12    4.39    4.36
   3   0 -12    4.46    3.63
  -3   0  12   -4.87    5.80
  -3   0  12    3.34    4.04
  -3   0  12    2.04    2.93
  -3   0  12    3.69    4.36
  -3   0  12    7.45    4.27
   3   0 -11   -2.99    3.41
   3   0 -11    2.93    3.85
   3   0 -11    1.88    2.93
   3   0 -11    0.06    6.59
   3   0 -11    2.13    3.47
  -3   0  11    6.34    3.47
  -3   0  11   -0.92    3.79
  -3   0  11    1.18    2.58
  -3   0  11    4.78    6.46
  -3   0  11    3.34    3.85
   3   0 -10 2085.16   77.17
   3   0 -10 2142.46   79.78
   3   0 -10 2218.70   72.17
   3   0 -10 2182.33   76.62
   3   0 -10 2167.74   86.24
   3   0 -10 2277.42   85.89
  -3   0  10 2218.00   76.69
  -3   0  10 2199.91   78.95
  -3   0  10 2260.20   70.38
  -3   0  10 2205.64   86.66
  -3   0  10 2285.42   87.96
   3   0  -9    3.95    3.15
   3   0  -9    3.95    6.02
   3   0  -9    3.12    2.80
   3   0  -9    8.03    3.95
   3   0  -9    7.48    5.48
  -3   0   9    5.86    3.18
  -3   0   9    4.01    3.63
  -3   0   9    2.04    2.13
  -3   0   9    5.22    4.04
  -3   0   9   -2.52    6.02
   3   0  -8   52.23    6.02
   3   0  -8   50.16    6.66
   3   0  -8   50.54    2.74
   3   0  -8   48.41    3.18
   3   0  -8   43.66    4.46
   3   0  -8   50.67    4.08
  -3   0   8   57.74    5.86
  -3   0   8   48.34    6.78
  -3   0   8   52.13    2.45
  -3   0   8   57.83    4.75
  -3   0   8   54.14    4.49
   3   0  -7    5.22    2.52
   3   0  -7   -9.08    5.06
   3   0  -7    0.06    1.56
   3   0  -7   -1.24    1.78
   3   0  -7    5.32    3.15
   3   0  -7   -4.49    2.80
  -3   0   7    2.99    4.46
  -3   0   7   -2.36    2.93
  -3   0   7   -1.11    1.43
  -3   0   7    7.61    5.25
  -3   0   7    1.50    2.93
   3   0  -6  686.66   19.52
   3   0  -6  710.10   21.75
   3   0  -6  677.71   11.97
   3   0  -6  658.47   12.77
   3   0  -6  700.64   20.54
   3   0  -6  679.52   15.96
  -3   0   6  700.80   19.14
  -3   0   6  700.07   21.21
  -3   0   6  661.91   11.69
  -3   0   6  714.27   17.61
  -3   0   6  708.60   19.94
   3   0  -5    6.85    2.55
   3   0  -5   -3.69    2.90
   3   0  -5    0.19    1.21
   3   0  -5    3.57    4.36
   3   0  -5    5.38    2.36
  -3   0   5   -1.62    2.48
  -3   0   5    1.11    3.06
  -3   0   5    1.08    0.99
  -3   0   5    5.16    2.77
  -3   0   5   -4.52    4.04
   3   0  -4  314.84   10.92
   3   0  -4  284.97   10.19
   3   0  -4  300.48    7.39
  -3   0   4  305.10    9.39
  -3   0   4  313.63   11.43
  -3   0   4  290.38   10.41
  -3   0   4  293.63    7.58
   3   0  -3    3.95    4.94
   3   0  -3   -0.89    2.32
   3   0  -3   -5.25    4.36
  -3   0   3    2.32    3.06
  -3   0   3    3.63    2.52
  -3   0   3    2.26    4.30
   3   0  -2 4645.52  215.35
   3   0  -2 5131.92  213.38
   3   0  -2 5000.74  221.69
   3   0  -2 4639.53  219.27
  -3   0   2 4815.81  224.30
  -3   0   2 5013.51  208.60
  -3   0   2 4840.68  212.93
  -3   0   2 4858.70  220.03
   3   0  -1   -0.10    2.39
   3   0  -1    4.68    2.17
   3   0  -1   -0.25    1.05
   3   0  -1   -2.26    2.26
  -3   0   1    4.59    4.04
  -3   0   1    0.25    2.17
  -3   0   1    0.67    2.20
   3   0   0 1911.76   55.73
   3   0   0 1991.44   55.10
   3   0   0 1993.00   57.74
  -3   0   0 1988.25   58.28
  -3   0   0 2083.83   60.76
  -3   0   0 2155.80   51.97
  -3   0   0 1977.01   57.13
   3   0   1    3.25    3.73
   3   0   1    2.36    4.14
  -3   0  -1    3.38    2.29
  -3   0  -1   -0.06    2.48
  -3   0  -1    1.43    0.57
  -3   0  -1    1.50    0.70
   3   0   2 7003.48  399.11
   3   0   2 7245.01  418.95
   3   0   2 7066.38  376.85
  -3   0  -2 7191.92  410.10
  -3   0  -2 7144.76  405.22
  -3   0  -2 6997.21  368.19
   3   0   3   -0.19    3.41
   3   0   3   -1.08    2.61
   3   0   3    0.57    1.18
  -3   0  -3    0.32    3.57
  -3   0  -3    0.57    2.80
  -3   0  -3    1.02    2.10
   3   0   4  328.79    8.89
   3   0   4  311.91    7.87
   3   0   4  298.82    5.61
  -3   0  -4  303.92    6.91
  -3   0  -4  309.75    7.74
  -3   0  -4  302.87    5.80
   3   0   5   -2.01    2.20
   3   0   5    3.63    4.62
   3   0   5    0.38    1.75
  -3   0  -5    3.73    2.32
  -3   0  -5    4.17    4.62
  -3   0  -5    0.89    1.88
  -3   0  -5   12.58    5.54
   3   0   6   55.76    3.18
   3   0   6   53.28    3.79
   3   0   6   49.30    2.77
  -3   0  -6   52.68    3.22
  -3   0  -6   45.70    6.08
  -3   0  -6   46.97    4.71
  -3   0  -6   50.54    4.33
  -3   0  -6   42.64    7.04
   3   0   7    0.38    2.55
   3   0   7   -1.18    3.06
   3   0   7   -1.43    2.39
  -3   0  -7    1.05    2.55
  -3   0  -7   -7.10    3.18
  -3   0  -7   -2.52    3.82
  -3   0  -7    0.96    2.48
  -3   0  -7  -12.99    6.11
   3   0   8   17.74    4.71
   3   0   8   16.27    5.61
   3   0   8   15.16    2.80
  -3   0  -8    4.94    4.59
  -3   0  -8   14.52    3.63
  -3   0  -8   25.48    6.88
  -3   0  -8   12.55    2.90
  -3   0  -8   30.29    6.75
   3   0   9   -1.46    2.77
   3   0   9   -2.42    3.31
   3   0   9    2.01    2.64
  -3   0  -9    4.75    4.39
  -3   0  -9    5.70    5.45
  -3   0  -9    2.04    3.89
  -3   0  -9    5.92    4.49
  -3   0  -9   -2.64    6.02
   3   0  10 1056.28   29.65
   3   0  10 1062.07   30.54
   3   0  10 1103.47   33.85
  -3   0 -10 1029.14   33.82
  -3   0 -10 1036.94   31.37
  -3   0 -10 1023.66   33.12
  -3   0 -10 1018.95   29.65
  -3   0 -10 1024.27   32.55
   3   0  11    2.32    3.18
   3   0  11    4.11    5.89
   3   0  11   -6.43    5.22
  -3   0 -11    1.02    3.09
  -3   0 -11   -6.94    3.79
  -3   0 -11   12.71    7.45
  -3   0 -11   -1.46    3.44
  -3   0 -11   -0.61    4.52
   3   0  12    0.16    3.63
   3   0  12    6.05    3.92
   3   0  12    6.66    3.69
  -3   0 -12   -1.62    3.25
  -3   0 -12    3.22    6.62
  -3   0 -12    7.87    5.03
  -3   0 -12    0.54    6.05
  -3   0 -12    3.06    7.90
   3   0  13    4.78    3.89
   3   0  13    2.58    6.18
   3   0  13   -3.95    4.27
   3   0  13    3.79    4.01
  -3   0 -13    2.39    5.80
  -3   0 -13   -0.45    4.55
  -3   0 -13    3.82    8.54
  -3   0 -13    5.70    6.78
  -3   0 -13    4.90    5.38
   3   0  14  165.96    7.55
   3   0  14  167.71    7.74
   3   0  14  156.59   10.76
   3   0  14  144.59   11.46
  -3   0 -14  143.06    7.17
  -3   0 -14  147.83    8.57
  -3   0 -14  150.67   13.41
  -3   0 -14  145.10    8.31
  -3   0 -14  157.36   14.01
   3   0  15    3.69    4.46
   3   0  15    9.62    7.55
   3   0  15    4.30    4.49
   3   0  15    5.38    4.65
  -3   0 -15    4.43    6.78
  -3   0 -15    0.13    8.44
  -3   0 -15    3.82    5.80
  -3   0 -15   -5.45    7.93
  -3   0 -15   -4.49    6.05
   3   0  16   19.49    5.19
   3   0  16   17.52    5.32
   3   0  16   18.38    8.06
   3   0  16   13.41    5.45
  -3   0 -16   20.54    7.42
  -3   0 -16    9.46    5.48
  -3   0 -16   12.04   10.61
  -3   0 -16    5.96    9.01
  -3   0 -16   17.74   10.70
   3   0  17   -7.64    7.83
   3   0  17    6.88    5.03
   3   0  17   -1.08    4.90
   3   0  17   11.02    8.44
  -3   0 -17    6.15    4.68
  -3   0 -17   11.31    5.35
  -3   0 -17    4.01    6.72
  -3   0 -17   -4.04    5.57
  -3   0 -17    1.40    6.50
   3   0  18   41.75   10.00
   3   0  18   35.25   10.13
   3   0  18   39.49    6.02
   3   0  18   35.48    9.97
  -3   0 -18   18.89    9.24
  -3   0 -18   42.68   10.99
  -3   0 -18   36.50    7.83
  -3   0 -18   36.69   11.53
  -3   0 -18   29.20   12.90
   3   0  19   -0.80    5.67
   3   0  19    3.76    5.96
   3   0  19   10.16    8.50
   3   0  19   -1.75    5.80
  -3   0 -19    8.47    5.19
  -3   0 -19    2.23    6.02
  -3   0 -19   18.12   11.31
  -3   0 -19    8.25   11.02
  -3   0 -19   -4.65    7.64
   3   0  20   69.27    7.90
   3   0  20   85.64   12.71
   3   0  20   66.24    7.48
   3   0  20   70.29   12.61
  -3   0 -20   71.62   12.01
  -3   0 -20   66.27   13.47
  -3   0 -20   42.17    9.81
  -3   0 -20   65.35    9.65
  -3   0 -20   68.57   15.51
   3   0  21   19.52   10.89
   3   0  21    6.85    6.56
   3   0  21    1.31   10.22
   3   0  21  -13.69   11.08
  -3   0 -21    2.64    5.92
  -3   0 -21   11.97    6.94
  -3   0 -21    9.94   12.64
  -3   0 -21    0.35   12.61
  -3   0 -21    7.10    8.34
   3   0  22    7.07   12.36
   3   0  22   22.07   12.29
   3   0  22   14.75    7.29
   3   0  22   20.41    7.87
  -3   0 -22   18.28   10.70
  -3   0 -22    9.97    7.32
  -3   0 -22   12.39    9.20
  -3   0 -22   27.68   14.68
  -3   0 -22   10.64   14.71
   3  -1 -23   42.80   13.57
   3   1 -23   31.21    6.85
   3  -1 -23   22.29    6.82
   3  -1 -23   22.64   12.20
   3   1 -23   43.22   10.48
   3  -1 -23   41.31   17.32
   3  -1 -23   33.09    8.25
  -3  -1  23   23.69   14.01
  -3   1  23   47.74   10.29
  -3  -1  23   63.41   14.27
  -3   1  23   37.55   16.62
  -3   1  23   37.74    9.27
  -3  -1  23   35.92    9.52
  -3   1  23   38.85   15.48
  -3  -1  23   67.74   12.04
  -3   1  23   29.59   13.82
   3  -1 -22   20.64    7.99
   3   1 -22   18.63    8.47
   3  -1 -22   20.45    8.89
   3   1 -22   19.46   10.83
   3  -1 -22   20.03    6.78
   3   1 -22    8.15   15.10
   3  -1 -22   16.34   15.10
   3  -1 -22   24.68    7.36
  -3  -1  22   26.02    7.23
  -3   1  22   27.80    8.47
  -3  -1  22   34.01    7.55
  -3   1  22   28.57    9.01
  -3   1  22   24.14    5.19
  -3  -1  22   19.75    8.60
  -3   1  22   31.21    8.89
  -3   1  22   39.49    7.90
   3  -1 -21    4.36    6.85
   3   1 -21   11.37    7.39
   3  -1 -21    2.26    7.71
   3   1 -21   11.11    9.30
   3  -1 -21    3.38    9.30
   3   1 -21    7.96    8.12
   3  -1 -21    4.84    8.41
   3  -1 -21   13.76    9.87
   3   1 -21    8.25    7.36
  -3  -1  21    8.54    9.49
  -3   1  21   13.25   12.20
  -3  -1  21    8.85    6.43
  -3   1  21   10.06    7.68
  -3   1  21    4.08    6.66
  -3  -1  21    3.44   11.66
  -3   1  21    9.87   12.26
  -3  -1  21   -2.20    8.63
  -3   1  21   20.16   10.83
   3  -1 -20   29.75   10.80
   3   1 -20   17.01    5.00
   3  -1 -20   26.34    5.41
   3   1 -20   14.33    6.05
   3  -1 -20   23.60    9.36
   3   1 -20   29.01   12.96
   3  -1 -20   28.95    8.66
   3   1 -20   24.43    8.03
  -3  -1  20   34.46    6.21
  -3   1  20   37.20    8.12
  -3  -1  20   33.73    6.72
  -3   1  20   25.86   12.71
  -3   1  20   18.73    6.88
  -3  -1  20   21.40   12.07
  -3   1  20   23.76    7.77
  -3   1  20   33.34    7.29
   3  -1 -19   -1.46    5.86
   3   1 -19   -1.97    6.40
   3  -1 -19    2.13    4.20
   3   1 -19    0.92    4.87
   3  -1 -19   -2.17    4.68
   3   1 -19    1.66    6.94
   3  -1 -19    0.76    7.32
   3  -1 -19    1.56    4.94
  -3  -1  19    0.64    5.22
  -3   1  19   -1.66   10.76
  -3  -1  19    9.81    8.89
  -3   1  19    1.18    6.88
  -3   1  19   -0.83    3.47
  -3  -1  19   -1.72    6.62
  -3   1  19    6.24   10.54
  -3  -1  19    1.24    6.97
  -3   1  19   11.56    9.24
   3  -1 -18   56.59    7.20
   3   1 -18   49.04    7.80
   3  -1 -18   51.27    5.32
   3  -1 -18   37.01    9.43
   3   1 -18   57.55    8.12
   3  -1 -18   53.63   13.28
   3  -1 -18   65.38    6.02
  -3  -1  18   78.50   10.13
  -3   1  18   65.32    7.87
  -3  -1  18   78.44   10.45
  -3   1  18   74.30    8.41
  -3   1  18   54.81    7.13
  -3  -1  18   64.46    7.96
  -3   1  18   58.28    8.09
  -3   1  18   55.16    7.10
   3  -1 -17   46.66   10.03
   3   1 -17   44.78    4.68
   3  -1 -17   47.13    7.36
   3   1 -17   34.27    8.28
   3  -1 -17   38.79    8.41
   3   1 -17   68.18   12.68
   3  -1 -17   46.34   13.34
   3  -1 -17   64.01    8.57
  -3  -1  17   56.18    5.76
  -3   1  17   50.83    7.36
  -3  -1  17   61.59    9.71
  -3   1  17   69.97   11.56
  -3   1  17   51.56    6.37
  -3  -1  17   50.92    7.20
  -3   1  17   51.56   11.56
  -3  -1  17   41.43    8.50
   3  -1 -16   39.71    9.78
   3   1 -16   38.09    4.08
   3  -1 -16   38.18    6.46
   3   1 -16   33.22    7.36
   3  -1 -16   33.95    4.68
   3   1 -16   40.29    7.20
   3  -1 -16   37.23   11.91
   3  -1 -16   39.84    7.80
  -3  -1  16   33.82    5.25
  -3   1  16   36.94   10.73
  -3  -1  16   38.95    8.98
  -3   1  16   38.12    7.23
  -3   1  16   37.42    5.86
  -3  -1  16   44.24   10.92
  -3   1  16   53.03    7.07
  -3   1  16   44.01    5.64
   3  -1 -15   24.14    5.61
   3   1 -15   19.17    5.45
   3  -1 -15   24.36    5.67
   3   1 -15   17.48    6.66
   3  -1 -15   19.68    4.08
   3   1 -15   27.96    9.90
   3  -1 -15   21.47    6.69
   3  -1 -15   25.03    6.94
   3   1 -15   24.24    6.15
  -3  -1  15   31.91    7.23
  -3   1  15   28.31    6.11
  -3  -1  15   32.74    7.99
  -3   1  15   29.46    6.34
  -3   1  15   23.15    3.15
  -3  -1  15   10.03    9.94
  -3   1  15   32.87    9.78
  -3  -1  15   24.65    6.88
  -3   1  15   28.15    7.74
   3  -1 -14  229.62   10.03
   3   1 -14  242.71    9.71
   3   1 -14  244.52   10.22
   3  -1 -14  247.71   10.64
   3   1 -14  206.85   11.72
   3   1 -14  216.62   10.96
   3  -1 -14  235.76   11.75
   3  -1 -14  241.08   11.91
   3   1 -14  220.99   10.99
  -3  -1  14  258.60    8.85
  -3   1  14  258.44   15.45
  -3  -1  14  245.45   13.31
  -3   1  14  234.68   11.08
  -3   1  14  240.16    7.04
  -3  -1  14  227.10   15.38
  -3   1  14  234.30   10.92
  -3   1  14  261.85    9.04
   3  -1 -13  323.28   16.31
   3   1 -13  309.75   11.15
   3   1 -13  331.66   11.59
   3  -1 -13  330.16    9.20
   3   1 -13  317.33   17.36
   3  -1 -13  302.23   13.06
   3  -1 -13  333.28   12.99
   3   1 -13  308.09   12.42
  -3  -1  13  339.17   10.19
  -3   1  13  326.72   12.20
  -3  -1  13  328.22   14.59
  -3   1  13  328.34   17.77
  -3   1  13  330.32   10.51
  -3  -1  13  304.24   16.31
  -3   1  13  333.34   16.82
  -3  -1  13  351.24   13.85
  -3   1  13  321.98   13.50
   3  -1 -12    9.55    7.01
   3   1 -12   -2.96    3.79
   3   1 -12    6.05    3.63
   3  -1 -12   11.75    3.92
   3   1 -12    5.73    4.65
   3   1 -12    4.33    4.52
   3  -1 -12    2.58    4.87
   3  -1 -12    5.03    4.65
   3   1 -12    2.99    4.59
  -3  -1  12    1.46    3.31
  -3   1  12    1.50    4.36
  -3  -1  12   -0.48    3.60
  -3   1  12   12.07    7.61
  -3   1  12   -2.90    3.57
  -3  -1  12   13.06    7.17
  -3   1  12    7.39    4.55
  -3  -1  12    0.86    4.97
  -3   1  12   -1.62    3.25
   3  -1 -11   27.83    4.46
   3   1 -11   21.27    3.82
   3   1 -11   27.01    3.79
   3  -1 -11   20.92    3.92
   3   1 -11   21.37    4.62
   3   1 -11   18.25    4.78
   3  -1 -11   19.01    7.68
   3  -1 -11   22.04    3.03
   3   1 -11   30.10    7.52
  -3  -1  11   26.91    3.34
  -3   1  11   21.11    7.01
  -3  -1  11   25.99    3.66
  -3   1  11   29.71    4.84
  -3   1  11   22.10    2.39
  -3  -1  11   25.73    4.87
  -3  -1  11   32.13    7.20
  -3   1  11   21.24    4.90
  -3  -1  11   15.25    7.87
  -3   1  11   24.27    3.28
   3  -1 -10  114.52    5.99
   3   1 -10  117.74    5.38
   3   1 -10  116.37    3.76
   3  -1 -10  109.59    5.22
   3   1 -10  112.36    4.39
   3   1 -10  127.17    9.78
   3  -1 -10  108.82    9.75
   3  -1 -10  114.97    6.02
   3   1 -10  119.59    9.55
  -3  -1  10  121.75    4.90
  -3   1  10  114.24    6.08
  -3  -1  10  126.34    7.61
  -3   1  10  108.89    6.43
  -3   1  10  123.66    4.97
  -3  -1  10  119.04    4.52
  -3  -1  10  112.87    9.36
  -3   1  10  120.57    9.55
  -3  -1  10  127.42   10.13
  -3   1  10  119.65    6.78
   3  -1  -9   54.62    4.65
   3   1  -9   60.61    4.08
   3   1  -9   60.54    3.76
   3  -1  -9   61.11    2.74
   3   1  -9   59.52    3.18
   3   1  -9   61.08    5.03
   3  -1  -9   58.34    5.29
   3  -1  -9   59.01    4.62
   3   1  -9   59.43    5.03
  -3  -1   9   58.95    3.50
  -3   1   9   65.80    7.45
  -3  -1   9   62.96    4.01
  -3   1   9   63.41    5.29
  -3   1   9   62.23    3.95
  -3  -1   9   61.11    4.84
  -3  -1   9   61.85    5.00
  -3   1   9   64.40    5.19
  -3  -1   9   61.69    5.48
  -3   1   9   55.25    4.97
   3  -1  -8   53.69    4.46
   3   1  -8   49.17    6.02
   3   1  -8   54.52    2.45
   3  -1  -8   52.13    3.92
   3   1  -8   52.01    2.93
   3   1  -8   48.06    4.78
   3  -1  -8   56.34    5.00
   3  -1  -8   49.24    4.14
   3   1  -8   42.39    5.10
  -3  -1   8   58.98    5.22
  -3   1   8   52.36    4.43
  -3  -1   8   63.12    3.95
  -3   1   8   56.69    5.03
  -3   1   8   57.01    3.92
  -3  -1   8   57.42    2.99
  -3  -1   8   53.89    4.81
  -3   1   8   49.87    4.84
  -3  -1   8   50.00    5.25
  -3   1   8   56.97    4.59
   3  -1  -7  425.00   11.37
   3   1  -7  415.67   11.08
   3   1  -7  432.13   10.38
   3  -1  -7  424.11   10.38
   3   1  -7  407.87    9.43
   3   1  -7  412.96   15.48
   3  -1  -7  430.96   16.78
   3  -1  -7  426.88   10.45
   3   1  -7  416.31   12.71
  -3  -1   7  421.69    9.97
  -3   1   7  428.63   11.43
  -3  -1   7  430.32   14.17
  -3   1   7  420.61   12.48
  -3   1   7  425.35   10.73
  -3  -1   7  434.62   11.97
  -3  -1   7  429.24   16.02
  -3   1   7  422.90   12.52
  -3  -1   7  449.46   13.06
  -3   1   7  429.24    9.17
   3  -1  -6 1155.73   31.88
   3   1  -6 1154.11   36.56
   3  -1  -6 1078.66   27.83
   3   1  -6 1140.80   28.82
   3   1  -6 1202.14   32.90
   3  -1  -6 1231.18   39.90
   3  -1  -6 1193.51   29.11
   3   1  -6 1210.93   38.69
  -3   1   6 1173.57   31.24
  -3  -1   6 1177.04   32.48
  -3   1   6 1173.86   33.31
  -3   1   6 1216.34   30.76
  -3  -1   6 1209.40   33.18
  -3  -1   6 1157.96   32.07
  -3   1   6 1215.16   34.20
  -3  -1   6 1218.60   33.95
  -3   1   6 1138.57   26.47
   3  -1  -5    7.20    2.83
   3   1  -5    1.69    4.46
   3  -1  -5    8.69    3.15
   3  -1  -5    4.68    2.61
   3   1  -5    6.62    1.94
   3   1  -5    7.55    2.83
   3  -1  -5   13.41    3.34
   3  -1  -5    8.57    2.07
   3   1  -5    5.64    5.29
  -3   1   5    4.49    2.77
  -3  -1   5    2.10    2.77
  -3   1   5   11.27    3.38
  -3   1   5    5.51    2.80
  -3  -1   5    7.01    3.31
  -3  -1   5    6.46    2.90
  -3   1   5    1.91    5.54
  -3  -1   5    9.90    5.38
  -3   1   5    8.06    2.20
   3  -1  -4   40.96    4.84
   3   1  -4   38.95    3.25
   3  -1  -4   37.32    3.38
   3   1  -4   36.62    2.39
   3  -1  -4   36.53    3.22
   3   1  -4   39.39    2.96
   3  -1  -4   34.43    5.73
   3  -1  -4   35.89    2.10
   3   1  -4   38.85    5.64
  -3   1   4   37.04    2.93
  -3  -1   4   34.49    3.18
  -3   1   4   45.54    5.80
  -3   1   4   33.73    3.22
  -3  -1   4   37.36    3.79
  -3  -1   4   34.55    3.25
  -3   1   4   38.12    3.76
  -3   1   4   34.68    1.94
  -3  -1   4   34.52    3.50
   3  -1  -3   15.99    2.39
   3   1  -3   18.95    4.65
   3  -1  -3   15.76    4.49
   3   1  -3   24.59    3.57
   3  -1  -3   19.46    1.97
   3   1  -3   18.69    2.61
   3  -1  -3   16.18    3.15
   3  -1  -3   19.27    1.88
   3   1  -3   17.90    3.06
  -3   1   3   19.65    3.89
  -3  -1   3   16.66    2.90
  -3   1   3   20.96    2.87
  -3   1   3   16.43    1.82
  -3  -1   3   15.06    2.23
  -3  -1   3   12.71    4.30
  -3   1   3   16.97    3.25
  -3   1   3   18.09    1.21
  -3  -1   3   18.15    2.96
   3  -1  -2  246.47    5.38
   3   1  -2  253.92    6.66
   3  -1  -2  256.66    6.05
   3   1  -2  245.00    5.89
   3  -1  -2  260.26    7.80
   3   1  -2  251.69    5.76
   3  -1  -2  252.01    9.20
   3   1  -2  255.96    6.69
  -3   1   2  241.82    5.32
  -3  -1   2  243.50    6.69
  -3   1   2  243.92    5.70
  -3  -1   2  248.44    5.99
  -3   1   2  254.55    7.39
  -3   1   2  238.06    7.83
  -3  -1   2  244.43    5.76
  -3   1   2  249.87    6.94
  -3   1   2  238.73    5.22
  -3  -1   2  241.24    6.59
   3  -1  -1   34.43    3.12
   3   1  -1   39.27    5.25
   3  -1  -1   34.75    2.17
   3   1  -1   30.86    4.87
   3  -1  -1   35.70    2.93
   3  -1  -1   35.54    2.61
   3   1  -1   32.32    2.32
   3  -1  -1   37.36    3.18
   3   1  -1   32.07    5.13
  -3   1   1   33.12    1.72
  -3  -1   1   30.70    5.10
  -3   1   1   35.54    3.50
  -3  -1   1   35.48    2.93
  -3   1   1   37.42    4.65
  -3   1   1   36.15    2.55
  -3  -1   1   35.06    2.48
  -3   1   1   35.92    3.18
  -3  -1   1   39.59    5.00
   3   1   0    4.36    2.90
   3  -1   0    6.11    2.29
   3   1   0    4.62    4.87
   3  -1   0   12.71    2.96
   3  -1   0   10.35    2.20
   3   1   0   10.99    2.90
   3  -1   0   20.38    4.43
   3   1   0    9.71    3.76
   3   1   0    3.09    4.20
  -3   1   0    7.83    2.01
  -3  -1   0    6.15    3.06
  -3   1   0   10.86    2.36
  -3   1   0    6.91    2.23
  -3  -1   0    9.90    2.83
  -3   1   0   10.45    4.97
  -3  -1   0   11.94    3.15
  -3   1   0   13.12    3.41
  -3   1   0   14.62    2.61
  -3  -1   0   13.31    2.52
   3   1   1 3606.06  154.24
   3  -1   1 3799.94  137.61
   3   1   1 3665.58  148.31
   3  -1   1 3687.84  159.14
   3  -1   1 3541.28  137.58
   3   1   1 3631.44  137.17
   3   1   1 3815.33  152.52
   3   1   1 3740.93  151.75
  -3   1  -1 3814.40  136.21
  -3  -1  -1 3618.61  155.70
  -3   1  -1 3501.60  129.20
  -3   1  -1 3682.84  150.67
  -3  -1  -1 3577.78  145.16
  -3   1  -1 3800.58  166.37
  -3  -1  -1 3681.69  144.59
  -3   1  -1 3564.24  138.25
  -3   1  -1 3612.55  144.65
  -3  -1  -1 3445.17  135.54
  -3  -1  -1 3669.66  143.82
  -3   1  -1 3507.90  148.44
   3   1   2 7124.63  423.79
   3  -1   2 7201.03  384.08
   3  -1   2 7128.04  415.57
   3   1   2 7055.75  415.57
   3  -1   2 6916.32  418.09
   3   1   2 7224.60  410.96
   3  -1   2 7079.73  406.15
   3   1   2 7492.24  433.54
  -3  -1  -2 6729.18  415.41
  -3   1  -2 7278.87  389.65
  -3   1  -2 7151.80  418.22
  -3  -1  -2 6906.73  419.65
  -3   1  -2 6956.29  424.08
  -3   1  -2 7277.37  421.72
  -3  -1  -2 7126.41  418.98
  -3   1  -2 7038.80  412.84
  -3  -1  -2 7273.36  426.27
  -3   1  -2 7048.04  420.19
   3   1   3 1444.46   42.10
   3  -1   3 1454.43   32.45
   3  -1   3 1504.40   42.13
   3   1   3 1528.38   43.73
   3  -1   3 1553.89   46.24
   3   1   3 1544.46   41.53
   3  -1   3 1448.16   38.15
   3   1   3 1535.64   41.31
  -3   1  -3 1462.71   33.22
  -3  -1  -3 1522.07   44.49
  -3   1  -3 1515.39   46.11
  -3  -1  -3 1530.48   44.04
  -3   1  -3 1529.37   46.47
  -3   1  -3 1552.87   43.73
  -3  -1  -3 1549.43   44.81
  -3  -1  -3 1496.47   39.59
  -3   1  -3 1565.45   46.27
   3   1   4   58.06    4.08
   3  -1   4   56.50    1.66
   3  -1   4   46.43    5.57
   3   1   4   59.68    6.43
   3  -1   4   69.87    7.36
   3  -1   4   55.64    2.71
   3   1   4   55.48    2.87
  -3   1  -4   58.73    1.66
  -3  -1  -4   57.93    4.04
  -3   1  -4   53.18    5.45
  -3  -1  -4   53.38    6.40
  -3   1  -4   45.35    7.04
  -3   1  -4   55.54    2.90
  -3  -1  -4   57.07    2.90
  -3   1  -4   59.68    4.30
   3   1   5   18.82    3.38
   3  -1   5   14.11    1.59
   3  -1   5   13.03    3.09
   3   1   5   24.55    5.45
   3  -1   5   16.08    3.79
   3  -1   5   12.58    3.85
   3   1   5   11.88    2.52
  -3   1  -5   13.98    1.56
  -3  -1  -5   18.76    3.44
  -3   1  -5   23.82    4.87
  -3  -1  -5   16.75    3.54
  -3   1  -5   18.50    3.95
  -3   1  -5    8.85    2.58
  -3  -1  -5   10.10    2.61
  -3   1  -5   11.02    3.85
   3   1   6   38.57    6.31
   3  -1   6   37.55    2.45
   3  -1   6   32.20    5.67
   3   1   6   38.22    6.75
   3  -1   6   33.44    4.94
   3  -1   6   33.85    4.78
   3   1   6   39.39    4.68
   3  -1   6   20.76    4.84
  -3  -1  -6   42.48    6.50
  -3   1  -6   32.10    3.66
  -3  -1  -6   36.43    6.69
  -3   1  -6   39.08    7.26
  -3   1  -6   39.11    3.22
  -3  -1  -6   32.17    3.22
  -3   1  -6   13.31    7.64
   3  -1   7  107.55    3.79
   3   1   7  106.11    5.45
   3  -1   7  109.75    3.82
   3  -1   7  100.54    7.42
   3   1   7   93.22    5.41
   3  -1   7  105.70    6.21
   3  -1   7  100.83    6.56
   3   1   7  102.42    4.27
   3  -1   7   92.96    6.27
  -3   1  -7  105.64    3.60
  -3  -1  -7  113.12    8.38
  -3   1  -7  100.06    5.10
  -3  -1  -7   95.99    5.64
  -3   1  -7  110.32    9.43
  -3   1  -7   99.78    4.68
  -3  -1  -7   93.31    4.52
  -3   1  -7  104.71    6.40
  -3  -1  -7  102.68    7.48
   3   1   8   29.39    6.37
   3  -1   8   23.31    3.03
   3  -1   8   27.93    3.06
   3  -1   8   33.50    3.63
   3   1   8   21.62    4.01
   3  -1   8   29.24    7.32
   3  -1   8   27.20    3.15
   3   1   8   24.52    3.12
   3  -1   8   20.76    4.75
  -3   1  -8   27.71    2.80
  -3  -1  -8   32.29    6.46
  -3   1  -8   27.10    3.69
  -3  -1  -8   23.28    4.20
  -3   1  -8   24.75    4.75
  -3   1  -8   26.59    5.10
  -3  -1  -8   27.93    5.29
  -3   1  -8   23.73    4.81
  -3  -1  -8   26.53    5.64
   3  -1   9   57.87    2.61
   3   1   9   64.11    4.81
   3  -1   9   59.87    2.74
   3  -1   9   54.04    4.36
   3   1   9   61.59    4.62
   3  -1   9   56.15    3.82
   3   1   9   60.48    3.89
   3  -1   9   64.30    5.61
  -3   1  -9   57.48    2.55
  -3  -1  -9   61.69    7.36
  -3   1  -9   53.44    6.85
  -3  -1  -9   59.46    4.94
  -3   1  -9   52.96    5.54
  -3   1  -9   54.59    6.27
  -3  -1  -9   48.44    4.24
  -3   1  -9   68.06    8.95
  -3  -1  -9   58.76    4.36
   3  -1  10   12.13    3.63
   3   1  10   19.01    4.14
   3  -1  10   15.22    3.66
   3  -1  10   18.06    3.79
   3   1  10   14.68    6.43
   3  -1  10   14.30    3.47
   3   1  10   15.51    3.34
   3  -1  10   20.92    5.10
  -3   1 -10   16.27    3.28
  -3  -1 -10   15.89    6.62
  -3   1 -10   17.29    3.89
  -3  -1 -10   19.01    4.24
  -3   1 -10   19.68    4.81
  -3   1 -10   18.38    3.73
  -3  -1 -10   24.62    6.08
  -3   1 -10   16.02    5.41
  -3  -1 -10   17.20    3.85
   3  -1  11   44.87    4.52
   3   1  11   35.92    5.00
   3  -1  11   37.87    3.03
   3  -1  11   37.96    4.62
   3   1  11   42.55    4.71
   3  -1  11   36.24    6.27
   3   1  11   41.18    6.46
   3  -1  11   34.90    6.15
  -3   1 -11   38.12    2.71
  -3  -1 -11   39.94    5.13
  -3   1 -11   37.48    4.81
  -3  -1 -11   40.89    5.06
  -3   1 -11   30.41    5.76
  -3   1 -11   47.32    4.52
  -3  -1 -11   32.64    7.13
  -3   1 -11   36.11   10.13
  -3  -1 -11   37.17    7.13
   3  -1  12  160.61    7.58
   3   1  12  158.38   11.72
   3  -1  12  182.71    7.93
   3  -1  12  159.78    7.23
   3   1  12  163.47    7.80
   3  -1  12  155.29    9.78
   3   1  12  164.36   10.25
   3  -1  12  145.38    9.49
  -3   1 -12  158.38    7.23
  -3  -1 -12  153.60    7.90
  -3   1 -12  152.10   11.08
  -3  -1 -12  158.89    8.09
  -3   1 -12  157.33    9.08
  -3   1 -12  161.53    7.36
  -3  -1 -12  137.04   10.89
  -3   1 -12  166.53    9.49
  -3  -1 -12  155.67   11.05
   3  -1  13   73.89    6.43
   3   1  13   87.29   10.06
   3  -1  13   79.33    4.49
   3  -1  13   80.41    8.73
   3   1  13   76.15    9.27
   3   1  13   68.60    5.96
   3  -1  13   75.32    7.74
  -3   1 -13   59.87    3.95
  -3  -1 -13   68.73    9.36
  -3   1 -13   60.73    6.08
  -3  -1 -13   68.98    6.50
  -3   1 -13   65.06   11.02
  -3   1 -13   60.25    9.08
  -3  -1 -13   55.57    6.21
  -3   1 -13   74.97    7.99
  -3  -1 -13   72.01    6.34
   3  -1  14  220.76   10.35
   3   1  14  223.19   14.43
   3  -1  14  206.88   12.74
   3   1  14  216.85    9.27
   3  -1  14  200.03   13.22
   3   1  14  229.97   13.69
   3  -1  14  204.40   17.32
  -3   1 -14  190.32    9.14
  -3  -1 -14  193.76    9.81
  -3   1 -14  197.96   13.44
  -3  -1 -14  194.94   10.19
  -3   1 -14  180.10   15.92
  -3   1 -14  197.87    9.55
  -3  -1 -14  177.87    9.84
  -3   1 -14  204.20   17.23
  -3  -1 -14  218.60   10.61
   3  -1  15    8.44    3.73
   3   1  15    3.15    5.80
   3  -1  15   13.44    3.79
   3   1  15    1.59    5.70
   3  -1  15   13.95    7.87
   3   1  15    7.10    7.96
   3   1  15    9.14    5.16
  -3   1 -15    5.25    3.44
  -3  -1 -15    9.04    5.25
  -3   1 -15    9.24    5.19
  -3  -1 -15    6.40    5.54
  -3   1 -15    3.06    9.90
  -3   1 -15   -0.38    8.44
  -3  -1 -15    2.77    8.69
  -3   1 -15   11.31    6.94
  -3  -1 -15    8.03    8.82
   3  -1  16   33.92    4.52
   3   1  16   23.06    6.59
   3  -1  16   32.32    7.32
   3   1  16   36.59   10.67
   3  -1  16   33.89    5.70
   3   1  16   23.54    5.73
   3  -1  16   25.00    9.30
   3   1  16   21.59    9.43
  -3   1 -16   30.67    6.40
  -3  -1 -16   20.51    9.68
  -3   1 -16   31.24    9.65
  -3  -1 -16   31.08   10.25
  -3   1 -16   35.13    7.42
  -3  -1 -16   40.10    7.52
  -3   1 -16   20.89    6.27
  -3  -1 -16   27.52    9.81
  -3   1 -16   11.94   11.94
  -3  -1 -16   27.17    6.53
   3  -1  17   30.73    7.64
   3   1  17   32.74    6.82
   3  -1  17   29.46    4.94
   3   1  17   37.10    6.88
   3  -1  17   28.28    5.73
   3   1  17   31.31    9.65
   3  -1  17   23.25    9.90
   3   1  17   27.64    6.50
  -3   1 -17   23.73    4.33
  -3  -1 -17   24.46    6.02
  -3   1 -17   25.96    6.34
  -3  -1 -17   26.27   10.48
  -3   1 -17   20.83    7.42
  -3  -1 -17   17.17   11.62
  -3   1 -17   33.28    6.56
  -3  -1 -17   23.47   10.45
  -3   1 -17   28.09    7.90
  -3  -1 -17   20.96    6.85
   3   1  18   97.64    8.54
   3  -1  18   92.68    9.75
   3  -1  18  102.93   10.41
   3   1  18  106.94   13.98
   3  -1  18   87.61   11.31
   3   1  18   74.46    7.32
   3  -1  18   74.68    7.71
   3   1  18   87.93   11.88
  -3   1 -18   67.90    8.76
  -3  -1 -18   91.85   12.17
  -3   1 -18   77.10   12.32
  -3  -1 -18   81.21    8.73
  -3   1 -18   72.64   14.46
  -3  -1 -18   62.87    9.68
  -3   1 -18   71.05   12.68
  -3  -1 -18   78.69   13.98
  -3   1 -18   84.52   16.47
  -3  -1 -18   82.77   12.99
   3   1  19   46.11    7.68
   3  -1  19   36.02    5.80
   3  -1  19   44.33    9.65
   3   1  19   54.68    8.22
   3  -1  19   38.57   10.29
   3   1  19   44.55   10.48
   3  -1  19   30.99    6.94
   3   1  19   38.12    6.94
  -3   1 -19   27.42    5.54
  -3  -1 -19   37.96    7.17
  -3   1 -19   31.31    7.23
  -3  -1 -19   34.33    7.26
  -3   1 -19   29.11   13.22
  -3  -1 -19   30.16    8.69
  -3   1 -19   35.73    7.77
  -3  -1 -19   26.94    8.18
  -3   1 -19   33.60    9.01
  -3  -1 -19   36.43    7.71
   3   1  20    5.16   10.92
   3  -1  20   -4.33    5.25
   3  -1  20   -3.95    5.80
   3   1  20    5.73   11.27
   3  -1  20   -2.32    5.89
   3   1  20   11.69    5.96
   3  -1  20    7.36    6.34
   3   1  20    7.48   10.54
  -3   1 -20    1.56    7.71
  -3  -1 -20    1.34   10.25
  -3   1 -20   -4.81   10.22
  -3  -1 -20    1.78    6.88
  -3   1 -20   -3.22    7.71
  -3  -1 -20    3.28   12.90
  -3   1 -20   12.90    7.13
  -3  -1 -20   -1.50    7.36
  -3   1 -20    2.87    8.38
  -3  -1 -20    2.74   11.18
   3  -1  21   24.27    9.75
   3   1  21   16.15   12.99
   3  -1  21   21.72    9.97
   3   1  21   31.11    8.38
   3  -1  21   16.53    7.29
   3   1  21   23.44    7.13
   3  -1  21   23.25    7.32
   3   1  21   13.31    7.74
  -3   1 -21   13.60    8.06
  -3  -1 -21   23.76    7.68
  -3   1 -21   14.08    7.64
  -3  -1 -21   24.62   12.42
  -3   1 -21   15.54    9.01
  -3  -1 -21   19.78    9.04
  -3   1 -21   14.17    8.41
  -3  -1 -21   15.54    8.47
  -3   1 -21   16.97   14.81
  -3  -1 -21   19.08    7.80
   3   1  22  -11.94    7.83
   3  -1  22    7.26    5.99
   3  -1  22    2.52    6.31
   3   1  22   19.81   13.34
   3  -1  22   -3.03   11.05
   3   1  22   14.75   10.89
   3  -1  22   19.52   11.82
   3   1  22    5.54   11.78
  -3   1 -22    2.52    6.02
  -3  -1 -22   10.61    7.87
  -3   1 -22    1.24   10.96
  -3  -1 -22    4.43    7.17
  -3   1 -22   18.89   14.04
  -3  -1 -22   16.05   13.89
  -3   1 -22    2.99    8.89
  -3  -1 -22   16.31   14.36
  -3   1 -22    9.84    9.20
  -3  -1 -22  -12.61   12.77
   3  -2 -22    9.14    7.83
   3   2 -22    4.65    5.54
   3  -2 -22    2.99    5.76
   3   2 -22   16.88   10.54
   3  -2 -22    4.75   10.80
   3   2 -22    6.75   15.10
   3  -2 -22    9.68    9.65
   3  -2 -22    6.37    5.10
  -3  -2  22   10.25    9.75
  -3   2  22   -3.63    9.01
  -3  -2  22   14.59   11.08
  -3   2  22    5.67    9.33
  -3   2  22    2.68    9.17
  -3  -2  22    7.29    8.44
  -3   2  22    5.38    9.24
   3  -2 -21   51.97   14.01
   3   2 -21   29.01    9.90
   3  -2 -21   36.75    6.78
   3   2 -21   24.78   11.66
   3  -2 -21   28.38    7.90
   3   2 -21   41.62   10.35
   3  -2 -21   31.78   10.61
   3  -2 -21   36.59    6.34
  -3  -2  21   60.32    6.75
  -3   2  21   60.29   15.13
  -3  -2  21   56.11   11.59
  -3   2  21   60.29   16.08
  -3   2  21   38.25    6.05
  -3  -2  21   42.23    9.24
  -3   2  21   61.21   15.25
   3  -2 -20   16.75    7.77
   3   2 -20   27.36    8.57
   3  -2 -20   24.08    5.99
   3   2 -20   22.07   10.80
   3  -2 -20   31.50    6.97
   3   2 -20   19.49   13.15
   3  -2 -20   28.82    9.39
   3  -2 -20   28.31    8.50
  -3  -2  20   36.02    6.05
  -3   2  20   38.57   13.79
  -3  -2  20   42.83   10.86
  -3   2  20   36.24    8.92
  -3   2  20   26.85    5.35
  -3  -2  20   23.69    8.38
  -3   2  20   43.92    8.60
   3  -2 -19   -2.13    6.46
   3   2 -19    3.06    6.94
   3  -2 -19    4.87    7.42
   3   2 -19   10.57    8.98
   3   2 -19   -9.97    7.20
   3  -2 -19   19.62   12.80
   3  -2 -19    9.78    7.10
  -3  -2  19   -1.34    7.74
  -3   2  19    7.68    7.29
  -3  -2  19   -2.93    8.95
  -3   2  19   11.59    7.39
  -3   2  19   -4.39    4.33
  -3  -2  19   -0.89    6.91
  -3   2  19    6.02    6.85
  -3  -2  19    7.55    7.71
   3  -2 -18   11.72   10.80
   3   2 -18   16.69    4.71
   3  -2 -18   13.22    7.93
   3   2 -18   14.59    9.11
   3   2 -18    9.01   11.75
   3  -2 -18   15.96   12.96
   3  -2 -18   10.16    6.72
   3   2 -18   14.87    7.48
  -3  -2  18   15.83    7.93
  -3   2  18   18.69    7.45
  -3  -2  18   19.39    9.04
  -3   2  18   29.55   12.13
  -3   2  18   21.50    6.91
  -3  -2  18   24.87    7.10
  -3   2  18   11.85    7.23
   3  -2 -17   -6.05    6.43
   3   2 -17   11.37    4.24
   3  -2 -17    5.00    4.43
   3   2 -17    7.23    7.64
   3   2 -17    9.71    6.62
   3  -2 -17    6.15   11.40
   3  -2 -17   12.01    5.96
   3   2 -17   20.64    6.91
  -3  -2  17    9.24    4.33
  -3   2  17   17.64   11.08
  -3  -2  17   14.84    7.45
  -3   2  17    0.73    7.04
  -3   2  17    9.20    6.40
  -3  -2  17    7.10    6.40
  -3   2  17    5.41    6.40
  -3  -2  17   12.07    7.48
   3  -2 -16    1.02    5.83
   3   2 -16    0.41    4.43
   3   2 -16    3.03    3.76
   3  -2 -16    0.06    4.08
   3   2 -16    7.83    7.42
   3   2 -16    5.99    6.91
   3  -2 -16   13.85    7.07
   3  -2 -16    1.97    5.29
   3   2 -16    8.60    6.27
  -3  -2  16    9.39    3.89
  -3   2  16   -7.39    7.04
  -3  -2  16    4.84    7.13
  -3   2  16   15.00    6.46
  -3   2  16   -1.56    6.02
  -3  -2  16    5.83    5.03
  -3  -2  16    9.14    5.92
  -3   2  16    3.98    9.27
  -3   2  16    1.53    5.86
   3  -2 -15   31.94   10.99
   3   2 -15   40.48    7.77
   3   2 -15   27.99    4.43
   3  -2 -15   25.22    4.59
   3   2 -15   35.80    7.99
   3   2 -15   26.08   11.56
   3  -2 -15   33.22    7.61
   3  -2 -15   39.08    5.67
   3   2 -15   31.85    7.23
  -3  -2  15   31.15    4.49
  -3   2  15   43.18    7.48
  -3  -2  15   40.00    7.71
  -3   2  15   56.62   11.94
  -3   2  15   37.20    6.53
  -3  -2  15   41.15    5.51
  -3  -2  15   37.32    6.85
  -3   2  15   36.69    7.10
  -3  -2  15   34.49    8.47
  -3   2  15   39.39    4.01
   3  -2 -14   12.52    9.11
   3   2 -14   10.89    6.56
   3   2 -14    9.08    3.66
   3  -2 -14   12.01    6.15
   3   2 -14   16.08    6.91
   3   2 -14    0.54    6.50
   3  -2 -14   10.48    6.75
   3  -2 -14    8.92    4.55
   3   2 -14    5.96    6.40
  -3  -2  14   15.73    3.63
  -3   2  14    6.46   10.41
  -3  -2  14   13.76    4.17
  -3   2  14   17.04   10.22
  -3   2  14   11.59    5.64
  -3  -2  14   17.77    4.94
  -3  -2  14   -1.21    6.08
  -3   2  14   15.13    6.31
  -3  -2  14    5.76    7.01
  -3   2  14   11.08    3.15
   3  -2 -13   16.75    5.70
   3   2 -13   25.10    6.53
   3   2 -13   22.07    3.60
   3  -2 -13   27.42    6.31
   3   2 -13   24.62    4.39
   3   2 -13   20.48    9.97
   3  -2 -13   23.50    6.59
   3  -2 -13   20.06    4.20
   3   2 -13   21.69    6.59
  -3  -2  13   26.43    3.69
  -3   2  13   41.59    9.78
  -3  -2  13   17.07    6.69
  -3   2  13   30.29    6.59
  -3   2  13   27.77    3.73
  -3  -2  13   20.48    4.68
  -3  -2  13   17.04    6.02
  -3   2  13   27.71    9.90
  -3   2  13   28.85    4.78
   3  -2 -12   27.39    5.67
   3   2 -12   30.57    4.20
   3   2 -12   36.97    3.63
   3  -2 -12   38.60    3.89
   3   2 -12   33.06    6.91
   3   2 -12   38.47    9.84
   3  -2 -12   46.24   10.38
   3  -2 -12   34.24    2.52
   3   2 -12   32.87    6.46
  -3  -2  12   36.02    3.60
  -3   2  12   42.52    6.05
  -3  -2  12   40.25    4.11
  -3   2  12   31.02    6.31
  -3   2  12   36.75    3.73
  -3  -2  12   35.32    4.71
  -3  -2  12   37.26    8.98
  -3   2  12   39.20    6.27
  -3  -2  12   36.27    7.23
  -3   2  12   37.96    4.52
   3  -2 -11  193.12   13.09
   3   2 -11  191.94    7.17
   3   2 -11  197.74    9.01
   3  -2 -11  203.38    9.78
   3   2 -11  197.55    8.12
   3   2 -11  209.08    9.49
   3  -2 -11  202.13   14.87
   3  -2 -11  214.33    6.24
   3   2 -11  208.38   10.06
  -3  -2  11  208.15    8.57
  -3   2  11  199.65    9.08
  -3  -2  11  208.89    9.84
  -3   2  11  213.50   14.49
  -3   2  11  210.22    9.59
  -3  -2  11  207.55   11.11
  -3  -2  11  202.01   13.34
  -3   2  11  211.85    9.78
  -3  -2  11  205.45   15.22
  -3   2  11  211.27    5.38
   3  -2 -10   73.06    8.76
   3   2 -10   75.76    6.69
   3   2 -10   81.62    5.92
   3  -2 -10   76.15    4.43
   3   2 -10   77.77    7.48
   3   2 -10   84.81    6.31
   3  -2 -10   74.49    6.91
   3  -2 -10   71.56    3.25
   3   2 -10   80.41    6.50
  -3  -2  10   74.81    5.61
  -3   2  10   70.70    6.08
  -3  -2  10   76.18    4.30
  -3   2  10   96.08   10.13
  -3   2  10   83.85    6.43
  -3  -2  10   72.32    7.64
  -3  -2  10   76.69    5.92
  -3   2  10   77.10    6.62
  -3  -2  10   76.75    6.85
  -3   2  10   83.69    3.92
   3  -2  -9  334.27   10.96
   3   2  -9  331.18    9.43
   3   2  -9  346.31    9.24
   3  -2  -9  346.66    9.39
   3   2  -9  329.14   10.25
   3   2  -9  337.77   11.37
   3  -2  -9  346.56   17.71
   3  -2  -9  363.12    7.32
   3   2  -9  347.64   16.78
  -3  -2   9  346.72    8.44
  -3   2   9  331.85   11.15
  -3  -2   9  351.12    9.33
  -3   2   9  351.91   12.26
  -3   2   9  337.87   11.97
  -3  -2   9  347.68   10.67
  -3  -2   9  339.62   15.41
  -3   2   9  379.59   12.90
  -3  -2   9  340.29   12.17
  -3   2   9  357.68    7.93
   3  -2  -8   67.45    4.84
   3   2  -8   75.83    5.80
   3  -2  -8   71.34    4.01
   3   2  -8   69.62    4.39
   3   2  -8   67.29    5.10
   3  -2  -8   70.32    6.15
   3  -2  -8   71.50    2.13
   3   2  -8   74.84    5.76
  -3   2   8   68.69    7.90
  -3  -2   8   66.02    3.92
  -3   2   8   69.75    5.54
  -3   2   8   73.54    3.89
  -3  -2   8   81.69    7.10
  -3  -2   8   66.24    5.13
  -3   2   8   73.25    5.86
  -3  -2   8   83.31    9.04
  -3   2   8   72.29    2.52
   3  -2  -7   84.94    4.78
   3   2  -7   82.83    5.96
   3  -2  -7   91.47    4.33
   3   2  -7   91.85    4.71
   3   2  -7  100.32    5.54
   3  -2  -7   92.39    5.99
   3  -2  -7   89.27    2.13
   3   2  -7   97.87    8.66
  -3   2   7   90.54    8.03
  -3  -2   7   89.68    4.04
  -3   2   7   94.49    5.80
  -3   2   7   95.96    6.37
  -3  -2   7   96.53    5.03
  -3  -2   7   87.42    5.29
  -3   2   7   94.71    6.02
  -3  -2   7  104.59    8.89
  -3   2   7   92.04    2.52
   3  -2  -6   46.47    6.05
   3   2  -6   48.15    5.35
   3   2  -6   47.10    3.79
   3  -2  -6   45.89    3.66
   3   2  -6   49.97    4.39
   3  -2  -6   43.15    5.06
   3   2  -6   50.64    4.59
  -3   2   6   44.65    6.46
  -3  -2   6   46.47    5.03
  -3   2   6   48.22    7.13
  -3   2   6   52.23    5.48
  -3  -2   6   49.68    4.01
  -3   2   6   46.78    4.04
  -3  -2   6   45.57    6.72
  -3   2   6   46.97    5.22
  -3  -2   6   51.24    4.84
   3  -2  -5   60.29    6.11
   3   2  -5   71.43    5.73
   3   2  -5   69.08    4.27
   3  -2  -5   67.10    4.17
   3   2  -5   67.83    4.62
   3  -2  -5   67.07    5.41
   3   2  -5   69.97    4.75
  -3   2   5   69.30    6.53
  -3  -2   5   58.12    3.66
  -3   2   5   71.72    6.94
  -3   2   5   71.66    4.04
  -3  -2   5   67.20    6.69
  -3   2   5   62.10    4.52
  -3  -2   5   69.30    7.17
  -3   2   5   77.71    8.44
  -3  -2   5   64.52    5.13
   3  -2  -4  223.54    8.82
   3   2  -4  231.59    9.04
   3   2  -4  236.75    7.45
   3  -2  -4  242.90    7.32
   3   2  -4  233.76   10.41
   3  -2  -4  234.87    8.69
   3   2  -4  229.52    7.32
  -3   2   4  220.54    9.39
  -3  -2   4  233.31    8.98
  -3   2   4  227.87    9.84
  -3   2   4  228.92    7.20
  -3  -2   4  245.29    7.80
  -3   2   4  232.52    7.36
  -3  -2   4  225.99    7.29
  -3   2   4  239.43    8.60
  -3  -2   4  243.69    7.74
   3  -2  -3  393.47   11.78
   3   2  -3  418.47   13.18
   3   2  -3  436.78   14.87
   3  -2  -3  423.15   14.71
   3   2  -3  418.47   10.86
   3  -2  -3  419.14   12.48
   3   2  -3  423.57   10.76
  -3   2   3  402.48    9.97
  -3  -2   3  401.08   10.38
  -3   2   3  402.84   12.90
  -3   2   3  401.98   10.83
  -3  -2   3  430.61   11.72
  -3   2   3  414.81   11.11
  -3  -2   3  414.30   11.08
  -3   2   3  421.78   16.97
  -3   2   3  392.29    6.08
  -3  -2   3  410.64   14.39
  -3   2   3  394.68    6.31
   3  -2  -2   11.08    3.31
   3   2  -2    8.34    2.99
   3   2  -2   10.64    5.41
   3  -2  -2    9.30    3.47
   3  -2  -2    2.68    3.18
   3   2  -2   16.69    4.78
   3  -2  -2    5.03    3.95
   3   2  -2    2.64    4.71
  -3   2   2    7.52    3.63
  -3  -2   2   11.62    4.62
  -3   2   2    7.26    3.66
  -3  -2   2   15.06    5.61
  -3   2   2    8.25    5.41
  -3   2   2    7.26    3.18
  -3  -2   2    9.49    5.06
  -3   2   2    5.92    4.04
  -3  -2   2   12.26    3.18
  -3   2   2    7.61    1.78
   3   2  -1  198.15    8.95
   3   2  -1  201.12    6.85
   3  -2  -1  199.71    7.04
   3  -2  -1  203.66    9.17
   3   2  -1  201.43    6.05
   3  -2  -1  225.22   11.31
   3   2  -1  215.73   10.29
   3   2  -1  211.82    8.06
  -3   2   1  192.52    4.75
  -3  -2   1  192.74    6.31
  -3   2   1  191.40    4.87
  -3  -2   1  197.13    6.94
  -3   2   1  201.31    7.36
  -3   2   1  209.20    9.20
  -3  -2   1  208.50    8.57
  -3   2   1  206.62   11.11
  -3  -2   1  199.87    8.25
  -3   2   1  196.88    5.25
   3  -2   0   58.82    2.93
   3   2   0   58.60    6.15
   3   2   0   68.54    7.32
   3  -2   0   66.62    7.64
   3  -2   0   71.82    6.11
   3   2   0   61.88    3.89
   3   2   0   80.89    7.04
   3  -2   0   69.04    5.00
   3   2   0   69.24    4.81
  -3  -2   0   65.80    6.43
  -3   2   0   57.90    3.31
  -3  -2   0   74.04    7.26
  -3   2   0   65.00    7.39
  -3  -2   0   69.40    5.86
  -3   2   0   63.44    3.85
  -3   2   0   75.54    7.64
  -3  -2   0   63.60    3.34
  -3   2   0   61.82    2.80
   3  -2   1    3.25    1.66
   3   2   1    3.89    3.15
   3   2   1    0.89    5.99
   3  -2   1   -6.43    3.82
   3  -2   1   -2.39    2.87
   3   2   1   -1.72    2.68
   3   2   1   -8.57    5.22
   3   2   1   -2.64    2.13
  -3   2  -1    3.44    1.66
  -3  -2  -1    5.00    3.25
  -3   2  -1    1.88    1.82
  -3  -2  -1    1.62    3.73
  -3   2  -1    1.31    3.92
  -3  -2  -1    3.54    4.43
  -3   2  -1    1.85    2.90
  -3   2  -1   -4.65    3.63
  -3  -2  -1    6.82    3.41
  -3  -2  -1    5.54    2.17
  -3   2  -1    6.97    3.92
   3  -2   2    0.51    0.96
   3   2   2    7.74    3.44
   3   2   2    7.52    3.69
   3  -2   2   -1.05    3.79
   3   2   2   -0.16    4.14
   3  -2   2    0.80    4.71
   3   2   2   -5.13    5.13
   3   2   2    3.50    3.12
   3  -2   2   -0.89    4.36
  -3  -2  -2    0.92    3.38
  -3   2  -2    1.46    1.05
  -3   2  -2   -0.45    1.11
  -3  -2  -2   -2.58    3.76
  -3   2  -2    2.13    3.85
  -3  -2  -2    1.69    4.24
  -3   2  -2    2.10    2.83
  -3  -2  -2    1.56    5.16
  -3   2  -2    7.39    5.96
  -3  -2  -2    1.15    2.04
  -3   2  -2    3.76    4.39
   3   2   3   31.85    4.24
   3   2   3   33.18    4.46
   3  -2   3   31.21    4.90
   3   2   3   30.54    4.97
   3  -2   3   29.11    3.31
   3   2   3   29.11    5.92
   3  -2   3   24.87    3.57
  -3  -2  -3   31.31    6.62
  -3   2  -3   25.45    3.66
  -3  -2  -3   30.54    4.36
  -3   2  -3   28.54    4.87
  -3   2  -3   31.08    3.41
  -3  -2  -3   44.78    6.24
  -3   2  -3   29.27    4.46
  -3  -2  -3   26.94    2.36
  -3   2  -3   31.11    6.05
   3   2   4  394.14   11.85
   3   2   4  404.55   12.58
   3  -2   4  382.58   12.87
   3   2   4  383.50   10.10
   3  -2   4  397.20   13.89
   3   2   4  401.21   14.90
   3  -2   4  396.31   15.76
  -3  -2  -4  377.07   15.76
  -3   2  -4  392.52   11.05
  -3  -2  -4  386.91   12.17
  -3   2  -4  378.60   13.06
  -3   2  -4  393.22   14.04
  -3  -2  -4  380.22   11.37
  -3  -2  -4  382.90    8.85
  -3   2  -4  375.48   11.94
   3   2   5 3296.09  136.11
   3   2   5 3217.46  143.44
   3  -2   5 3179.97  136.05
   3   2   5 3067.84  126.72
   3  -2   5 3158.67  127.26
   3   2   5 3070.67  133.79
   3  -2   5 3198.10  132.29
  -3  -2  -5 3211.28  142.55
  -3   2  -5 3141.89  128.54
  -3  -2  -5 3124.21  140.26
  -3   2  -5 3106.53  145.35
  -3   2  -5 3274.05  131.97
  -3  -2  -5 2977.81  133.73
  -3  -2  -5 3023.70  121.02
  -3   2  -5 3079.08  137.26
   3   2   6 1295.16   47.01
   3   2   6 1304.62   46.50
   3  -2   6 1302.74   42.55
   3   2   6 1243.98   40.83
   3  -2   6 1266.12   36.78
   3   2   6 1248.00   39.36
   3  -2   6 1266.79   41.05
  -3  -2  -6 1352.49   47.23
  -3   2  -6 1248.51   37.52
  -3  -2  -6 1288.66   40.19
  -3   2  -6 1244.27   41.62
  -3   2  -6 1286.15   43.15
  -3  -2  -6 1198.76   45.61
  -3  -2  -6 1237.14   37.17
  -3   2  -6 1286.82   47.17
   3   2   7   18.57    4.55
   3   2   7   15.54    4.39
   3  -2   7   21.31    4.84
   3   2   7   20.35    5.06
   3  -2   7   18.47    3.41
   3   2   7   14.30    3.63
   3  -2   7   20.76    4.59
  -3  -2  -7   22.93    7.32
  -3   2  -7   19.36    3.79
  -3  -2  -7   11.02    4.43
  -3   2  -7   11.24    4.97
  -3   2  -7   19.30    3.66
  -3  -2  -7   14.55    6.15
  -3  -2  -7   14.97    2.20
  -3   2  -7   12.17    4.75
   3   2   8   10.16    7.45
   3  -2   8   10.89    1.05
   3  -2   8   11.21    1.15
   3   2   8   10.29    4.52
   3  -2   8   12.17    5.03
   3   2   8   16.15    3.25
   3  -2   8   10.35    5.57
   3   2   8   11.46    5.99
   3  -2   8   15.03    4.90
  -3  -2  -8   18.76    4.75
  -3   2  -8   12.93    3.76
  -3  -2  -8   10.64    4.39
  -3   2  -8   17.90    5.16
  -3   2  -8   14.36    3.82
  -3  -2  -8   11.88    3.85
  -3  -2  -8   13.98    2.36
  -3   2  -8    8.44    5.03
  -3  -2  -8   14.01    4.46
   3  -2   9  132.13    3.06
   3   2   9  140.29    7.77
   3  -2   9  140.67    3.25
   3   2   9  139.43    7.29
   3  -2   9  145.83    8.15
   3  -2   9  136.72    6.24
   3   2   9  157.58    9.43
   3  -2   9  142.48    8.15
  -3  -2  -9  145.00    7.58
  -3   2  -9  143.03    6.53
  -3  -2  -9  137.71   11.05
  -3   2  -9  143.03   12.20
  -3   2  -9  146.18    9.43
  -3  -2  -9  137.26    7.01
  -3   2  -9  142.39   12.45
  -3  -2  -9  133.25    7.90
   3  -2  10   76.15    2.90
   3   2  10   74.78    6.85
   3  -2  10   76.43    3.06
   3   2  10   76.82    6.27
   3  -2  10   78.57   11.31
   3  -2  10   80.16    5.25
   3   2  10   75.45    5.32
   3  -2  10   72.58    7.23
  -3  -2 -10   72.07    6.59
  -3   2 -10   81.02    8.73
  -3  -2 -10   75.57    6.37
  -3   2 -10   73.98   10.70
  -3   2 -10   78.15    8.38
  -3  -2 -10   51.59    8.79
  -3   2 -10   72.77    7.36
  -3  -2 -10   61.69    4.59
   3  -2  11  253.25    6.82
   3   2  11  260.45   11.69
   3  -2  11  261.66    6.72
   3   2  11  244.30   10.54
   3  -2  11  276.02   18.12
   3  -2  11  253.38    9.71
   3   2  11  267.96    9.84
   3  -2  11  256.08   12.96
  -3  -2 -11  256.34   15.76
  -3   2 -11  245.76   14.24
  -3  -2 -11  255.64   11.21
  -3   2 -11  236.21   12.01
  -3   2 -11  277.93   14.84
  -3  -2 -11  247.87   11.05
  -3   2 -11  252.58   12.01
  -3  -2 -11  229.46    8.92
   3  -2  12   11.02    2.99
   3   2  12    8.09    6.02
   3  -2  12   10.86    3.06
   3   2  12   -2.20    8.09
   3  -2  12   17.80    6.24
   3  -2  12   13.63    7.26
   3   2  12   -3.76    7.74
   3  -2  12   -8.22   10.70
  -3  -2 -12   12.36    5.70
  -3   2 -12    8.31    4.97
  -3  -2 -12    5.25    5.67
  -3   2 -12   13.34    6.05
  -3   2 -12   19.52    7.99
  -3  -2 -12    3.63    8.41
  -3   2 -12    7.20   11.15
  -3  -2 -12    4.08    3.89
   3  -2  13   25.54    3.89
   3   2  13   16.56   11.15
   3  -2  13   22.45    2.55
   3   2  13   32.64    5.64
   3  -2  13   29.04    7.17
   3  -2  13   23.47    5.32
   3   2  13   30.03    8.85
   3  -2  13   34.46   12.36
  -3  -2 -13    8.25    6.56
  -3   2 -13   24.90    5.54
  -3  -2 -13   17.74    6.21
  -3   2 -13   32.80    6.78
  -3   2 -13   33.85    5.64
  -3  -2 -13   20.51    9.24
  -3   2 -13   19.20    7.77
  -3  -2 -13   29.36    4.65
   3  -2  14   21.05    4.27
   3   2  14   37.10   11.15
   3  -2  14   26.50    4.27
   3   2  14   30.76    5.86
   3  -2  14   24.46    5.73
   3   2  14   24.46    5.89
   3  -2  14   31.05   12.74
  -3  -2 -14   33.34   10.51
  -3   2 -14   22.77    8.98
  -3  -2 -14   16.18   10.22
  -3   2 -14   15.03    7.13
  -3   2 -14   24.01    5.92
  -3  -2 -14   15.48    6.08
  -3   2 -14   17.71    7.10
  -3  -2 -14   19.36    7.77
   3  -2  15   -1.88    4.11
   3   2  15   -3.73   10.86
   3  -2  15    6.02    4.43
   3   2  15    4.52    8.69
   3  -2  15    2.39    5.22
   3   2  15   -0.13    5.22
   3  -2  15    2.17    7.55
  -3  -2 -15    5.32    5.57
  -3   2 -15    6.69    5.29
  -3  -2 -15    7.17    9.52
  -3   2 -15    1.15    6.24
  -3   2 -15   -5.29    9.11
  -3  -2 -15    0.92    5.70
  -3   2 -15   -2.55   10.76
  -3  -2 -15    6.53    7.48
   3  -2  16    3.03    2.99
   3   2  16   32.55   10.80
   3  -2  16    8.09    3.31
   3   2  16   11.11    8.89
   3  -2  16    6.97    5.57
   3   2  16    7.13    9.30
   3  -2  16    0.16    8.28
  -3  -2 -16   -1.21    9.78
  -3   2 -16   13.82    5.92
  -3  -2 -16    8.69    6.34
  -3   2 -16   14.55    7.01
  -3   2 -16    7.90    9.90
  -3  -2 -16    7.36    6.24
  -3   2 -16   13.89   11.85
  -3  -2 -16    7.68    4.94
   3  -2  17   15.89    5.57
   3   2  17   26.91    7.26
   3  -2  17   17.20    3.89
   3   2  17   23.76    7.64
   3   2  17   20.73    6.34
   3  -2  17   17.93    6.21
   3   2  17   19.75    9.81
   3  -2  17   18.79   13.66
  -3  -2 -17   13.69    6.62
  -3   2 -17   20.13   10.03
  -3  -2 -17   19.33    6.91
  -3   2 -17   23.12    7.80
  -3   2 -17   20.61    6.59
  -3  -2 -17   14.84    7.32
  -3   2 -17   17.74    8.47
  -3  -2 -17   19.20    6.02
   3  -2  18   12.77    6.78
   3   2  18   10.80    7.93
   3  -2  18   19.94    7.17
   3   2  18   27.96   12.58
   3   2  18   13.47   10.29
   3  -2  18   24.90   10.54
   3   2  18   19.33    6.78
  -3  -2 -18   11.18   11.34
  -3   2 -18   19.90    6.66
  -3  -2 -18   13.98    7.29
  -3   2 -18   20.38   12.64
  -3   2 -18   21.02   10.92
  -3  -2 -18   14.71    7.64
  -3   2 -18   22.01   13.57
  -3  -2 -18   23.76    9.81
   3  -2  19   14.71    7.52
   3   2  19   15.06    8.41
   3  -2  19   25.00    7.83
   3   2  19   16.05    8.12
   3   2  19   17.83    6.69
   3  -2  19   24.04    6.94
   3   2  19   23.73   11.43
  -3  -2 -19   14.84    7.48
  -3   2 -19   13.41   11.08
  -3  -2 -19   10.35    7.52
  -3   2 -19   21.97   13.41
  -3   2 -19   19.55   11.59
  -3  -2 -19   13.03    8.15
  -3   2 -19   15.29   14.75
  -3  -2 -19   14.39    6.56
   3   2  20    8.25    7.96
   3  -2  20    2.26    4.78
   3  -2  20    4.75    8.25
   3   2  20   18.79   12.93
   3   2  20    9.68    6.88
   3  -2  20   -1.82    6.91
   3   2  20   -2.96    7.39
  -3  -2 -20   12.93   11.72
  -3   2 -20    5.41    6.75
  -3  -2 -20    6.08    7.58
  -3   2 -20   -2.36   13.98
  -3  -2 -20   -7.61    8.54
  -3   2 -20    4.49    8.31
  -3  -2 -20    9.39    8.06
  -3   2 -20    6.21    8.95
  -3  -2 -20    2.26   10.00
   3   2  21    5.38   14.33
   3   2  21   38.34   10.16
   3   2  21   29.81   12.26
   3  -2  21   12.74    8.06
   3   2  21   20.03    8.41
  -3  -2 -21   15.92    8.44
  -3   2 -21   20.51    7.61
  -3  -2 -21   35.51   12.68
  -3   2 -21   14.08   10.06
  -3  -2 -21   19.55   15.32
  -3   2 -21   25.25   15.03
  -3  -2 -21   20.92    9.84
  -3   2 -21   18.12   18.22
  -3  -2 -21    9.59   12.10
   3  -3 -20   89.62   15.03
   3   3 -20   68.31    8.18
   3  -3 -20   75.57   13.50
   3   3 -20   58.38    9.52
   3   3 -20   84.43   11.24
   3  -3 -20   73.15   20.29
  -3  -3  20   78.89    7.42
  -3   3  20   84.84   11.88
  -3  -3  20   66.62   12.48
  -3   3  20  115.48   19.27
  -3   3  20   76.62   11.53
  -3  -3  20   92.36   16.24
  -3   3  20   90.61   10.86
   3  -3 -19    3.60    7.61
   3   3 -19    3.15    5.64
   3  -3 -19    5.64    9.81
   3   3 -19    5.67    6.75
   3   3 -19    6.46    8.41
   3  -3 -19    9.49   15.13
   3   3 -19    0.16    9.01
  -3  -3  19    5.73    4.75
  -3   3  19    6.08   13.50
  -3  -3  19    4.81    8.66
  -3   3  19   10.06    8.28
  -3   3  19   13.63    8.41
  -3  -3  19    6.08    7.04
  -3  -3  19  -10.29   12.36
  -3   3  19   17.13   12.07
  -3  -3  19   29.84    9.20
   3  -3 -18   -2.10    7.04
   3   3 -18   -7.36    8.47
   3  -3 -18    4.59    5.70
   3   3 -18   11.34    6.37
   3   3 -18   -0.19   12.52
   3  -3 -18   -9.04   13.54
   3   3 -18   11.82    7.68
  -3  -3  18    5.70    7.17
  -3   3  18    3.54   12.58
  -3  -3  18    5.96    5.03
  -3   3  18    9.46    7.93
  -3   3  18    7.90    7.96
  -3  -3  18    9.49    6.97
  -3  -3  18   -0.92    7.10
  -3   3  18    7.39    7.61
   3  -3 -17   33.12   12.93
   3   3 -17   47.48    9.30
   3  -3 -17   43.44    6.85
   3   3 -17   37.01    7.29
   3   3 -17   53.15    9.08
   3  -3 -17   64.43   14.94
   3   3 -17   39.75    8.79
  -3  -3  17   52.93    8.06
  -3   3  17   61.27    8.73
  -3  -3  17   44.81    6.24
  -3   3  17   48.44   14.01
  -3   3  17   51.85    9.36
  -3  -3  17   51.21   13.25
  -3  -3  17   57.52    7.96
  -3   3  17   62.52    8.63
  -3  -3  17   52.83   10.13
   3  -3 -16   51.78    7.55
   3   3 -16   24.01    7.55
   3   3 -16   33.92    8.41
   3  -3 -16   45.06    6.46
   3   3 -16   38.79    6.62
   3   3 -16   36.69   13.06
   3  -3 -16   45.38    8.89
   3   3 -16   48.92    8.34
  -3  -3  16   50.54    6.97
  -3   3  16   37.68    8.25
  -3  -3  16   36.85    8.03
  -3   3  16   45.54    8.73
  -3   3  16   40.32    9.17
  -3  -3  16   36.94   11.21
  -3  -3  16   44.46    7.52
  -3   3  16   37.99   12.68
   3  -3 -15  171.72   10.57
   3   3 -15  165.19   11.85
   3  -3 -15  170.64   12.90
   3   3 -15  159.20   14.52
   3   3 -15  158.31   17.17
   3  -3 -15  147.61   11.97
   3   3 -15  170.19   11.53
  -3   3  15  170.64   11.08
  -3  -3  15  168.57   10.86
  -3   3  15  161.05   11.69
  -3   3  15  183.54   12.64
  -3  -3  15  197.52   15.45
  -3  -3  15  167.29   10.64
  -3   3  15  181.88   11.24
  -3  -3  15  185.73   12.52
   3  -3 -14   13.50    9.65
   3   3 -14   16.21    3.92
   3   3 -14   10.29    7.26
   3  -3 -14   28.03    8.50
   3   3 -14   25.80    8.92
   3   3 -14   13.47    6.75
   3  -3 -14   10.57    7.93
   3  -3 -14   13.03    2.23
   3   3 -14   16.37    7.07
  -3  -3  14   22.39    3.60
  -3   3  14   23.69    6.72
  -3  -3  14   21.43    4.01
  -3   3  14   14.36    7.80
  -3  -3  14   21.78    9.55
  -3  -3  14   17.68    6.24
  -3   3  14   29.59    6.91
   3  -3 -13   74.62   11.50
   3   3 -13   76.78    5.38
   3   3 -13   83.76    9.08
   3  -3 -13   86.82    6.91
   3   3 -13   83.28    7.29
   3   3 -13   89.30    8.92
   3  -3 -13   72.26   14.49
   3   3 -13   79.62    8.34
  -3  -3  13   89.27    6.91
  -3   3  13   87.74   13.41
  -3  -3  13   86.69    7.64
  -3   3  13   82.90    9.62
  -3  -3  13   92.93   12.04
  -3  -3  13   68.85   11.15
  -3   3  13   71.37   13.38
  -3  -3  13  108.66    9.84
   3  -3 -12   -1.56    5.48
   3   3 -12    0.92    5.32
   3   3 -12   -3.57    6.50
   3  -3 -12    6.18    4.75
   3   3 -12    3.12    5.13
   3   3 -12   -0.76   10.16
   3  -3 -12    3.54    6.82
   3   3 -12    0.22    6.27
  -3  -3  12    6.31    4.55
  -3   3  12   13.98    9.55
  -3  -3  12    5.61    5.22
  -3   3  12   -1.66    4.43
  -3  -3  12    3.85    8.44
  -3   3  12    6.69    5.51
  -3  -3  12   -0.48    5.70
  -3   3  12    0.22   10.45
   3  -3 -11    0.32    5.10
   3   3 -11    2.87    3.25
   3   3 -11    0.00    6.31
   3  -3 -11   -1.66    7.01
   3   3 -11    7.23    7.58
   3   3 -11    1.40    5.73
   3  -3 -11   13.28    6.24
   3   3 -11    1.27    5.89
  -3  -3  11    1.37    2.74
  -3   3  11    5.54    8.89
  -3  -3  11   -3.47    3.09
  -3   3  11    2.32    6.02
  -3   3  11    2.99    4.30
  -3  -3  11    0.96    8.18
  -3   3  11   -2.45    5.10
  -3  -3  11    6.18    5.29
  -3   3  11    3.03    6.34
  -3  -3  11    0.83    6.24
   3  -3 -10    3.25    7.68
   3   3 -10    6.56    5.03
   3   3 -10    4.65    3.95
   3  -3 -10    3.66    4.43
   3   3 -10    1.11    4.87
   3   3 -10    5.57    5.41
   3  -3 -10    7.42   10.03
   3   3 -10   -1.15    8.89
  -3  -3  10    1.97    4.30
  -3   3  10   -7.04    8.47
  -3  -3  10    4.14    3.15
  -3   3  10    1.91    4.30
  -3  -3  10    6.15    5.22
  -3   3  10   -0.57    8.25
  -3  -3  10    3.85    8.12
  -3   3  10    7.55    5.96
  -3  -3  10   22.04    9.65
   3  -3  -9    1.78    4.30
   3   3  -9    2.55    3.03
   3   3  -9   -5.73    7.20
   3  -3  -9    6.43    6.78
   3   3  -9  -10.67    5.10
   3  -3  -9    2.10    5.96
   3   3  -9   -1.37    4.84
  -3   3   9    7.01    7.64
  -3  -3   9   -0.25    4.75
  -3   3   9    1.69    6.50
  -3  -3   9    3.03    4.78
  -3   3   9   -5.86    4.75
  -3  -3   9    1.02    4.78
  -3   3   9    8.06    5.51
  -3  -3   9   -2.64    5.45
   3  -3  -8   53.98    5.38
   3   3  -8   55.64    4.08
   3   3  -8   62.80    5.80
   3  -3  -8   72.20    8.50
   3   3  -8   61.56    6.27
   3  -3  -8   62.13    7.42
   3   3  -8   59.87    6.11
  -3   3   8   64.75    8.95
  -3  -3   8   63.95    5.76
  -3   3   8   61.40    6.27
  -3   3   8   68.69    8.18
  -3  -3   8   61.66    6.34
  -3   3   8   68.50    6.15
  -3  -3   8   56.37    5.73
  -3   3   8   70.19    6.88
  -3  -3   8   78.18   10.38
   3  -3  -7    6.66    3.73
   3   3  -7    3.03    4.68
   3   3  -7    1.37    4.14
   3  -3  -7   -0.19    4.11
   3   3  -7   -1.21    4.39
   3  -3  -7   10.25    8.82
   3   3  -7   -5.03    6.75
  -3   3   7    4.65    4.04
  -3  -3   7    0.35    4.46
  -3   3   7   -3.34    4.36
  -3   3   7    1.08    3.98
  -3  -3   7    1.40    4.49
  -3   3   7   -1.18    6.94
  -3  -3   7    4.87    7.13
  -3   3   7    6.27    5.29
  -3  -3   7    4.94    4.75
   3  -3  -6  132.36    8.54
   3   3  -6  135.89    7.71
   3   3  -6  117.52   10.29
   3  -3  -6  141.72   10.10
   3   3  -6  130.26    7.10
   3  -3  -6  121.47    8.44
   3   3  -6  132.77    6.43
  -3   3   6  132.93    6.37
  -3  -3   6  126.97    7.13
  -3   3   6  136.53    6.85
  -3  -3   6  143.85   10.99
  -3   3   6  132.68    6.75
  -3  -3   6  123.44    7.20
  -3   3   6  140.32    8.28
  -3  -3   6  126.34    7.04
   3  -3  -5   51.50    6.08
   3   3  -5   55.51    5.76
   3   3  -5   56.34    5.29
   3  -3  -5   54.17    8.18
   3   3  -5   53.54    5.03
   3  -3  -5   44.24    6.50
   3   3  -5   59.62    4.68
  -3   3   5   52.74    6.69
  -3  -3   5   48.28    3.89
  -3   3   5   53.73    7.90
  -3  -3   5   55.86    8.47
  -3   3   5   56.56    5.13
  -3  -3   5   50.19    5.25
  -3   3   5   63.89    6.40
  -3  -3   5   64.94    7.99
   3  -3  -4   48.06    5.70
   3   3  -4   58.82    3.95
   3   3  -4   60.03    5.29
   3  -3  -4   46.91    5.29
   3   3  -4   58.25    4.90
   3  -3  -4   52.32    6.02
   3   3  -4   52.04    6.11
   3   3  -4   57.71    4.39
  -3   3   4   54.43    4.14
  -3  -3   4   57.10    3.85
  -3   3   4   61.56    8.25
  -3  -3   4   61.21    5.67
  -3   3   4   44.65    4.94
  -3  -3   4   54.94    5.13
  -3   3   4   56.15    6.43
  -3  -3   4   54.20    4.90
   3  -3  -3  291.82    8.15
   3   3  -3  321.98    9.20
   3   3  -3  319.81   11.18
   3  -3  -3  331.56   11.46
   3   3  -3  320.64   10.06
   3  -3  -3  319.97   12.32
   3   3  -3  305.41   11.62
   3   3  -3  320.99    9.01
  -3   3   3  302.39   11.21
  -3  -3   3  325.67    9.11
  -3   3   3  289.62   11.11
  -3   3   3  297.77   10.70
  -3  -3   3  315.41   11.15
  -3   3   3  309.91   10.29
  -3  -3   3  301.50   10.13
  -3   3   3  310.80   12.01
  -3   3   3  307.52    4.43
  -3  -3   3  320.76    9.55
   3  -3  -2   26.62    2.77
   3   3  -2   39.59    5.89
   3   3  -2   27.23    4.84
   3  -3  -2   33.76    4.84
   3  -3  -2   36.91    6.66
   3   3  -2   32.26    4.24
   3   3  -2   31.82    5.22
   3  -3  -2   30.76    5.45
   3   3  -2   38.63    3.28
  -3   3   2   35.86    2.99
  -3  -3   2   30.92    3.66
  -3   3   2   36.27    4.52
  -3   3   2   29.94    4.97
  -3  -3   2   40.64    5.00
  -3  -3   2   30.80    4.33
  -3   3   2   28.41    4.36
  -3   3   2   33.12    8.60
  -3   3   2   30.29    2.01
  -3  -3   2   34.81    3.57
   3  -3  -1  118.66    3.89
   3   3  -1  139.36    5.86
   3   3  -1  124.78    6.72
   3  -3  -1  126.72    7.04
   3  -3  -1  132.52    9.04
   3   3  -1  129.33    8.47
   3   3  -1  134.40   10.83
   3  -3  -1  125.73    7.45
   3   3  -1  138.92    6.56
  -3   3   1  129.68    5.83
  -3  -3   1  127.20    5.61
  -3   3   1  123.82    5.80
  -3   3   1  124.84    6.94
  -3  -3   1  136.78    7.20
  -3  -3   1  134.30    9.01
  -3   3   1  124.90    8.85
  -3   3   1  133.50   11.18
  -3  -3   1  131.56    4.81
  -3   3   1  121.94    4.36
   3  -3   0   43.22    3.41
   3   3   0   35.61    4.11
   3   3   0   40.67    5.13
   3  -3   0   41.75    5.54
   3  -3   0   38.73    4.59
   3   3   0   45.96    7.17
   3   3   0   43.66    5.38
   3   3   0   49.68    4.59
  -3  -3   0   45.48    4.27
  -3   3   0   49.08    3.92
  -3   3   0   43.82    3.85
  -3  -3   0   45.61    5.35
  -3   3   0   37.36    5.35
  -3  -3   0   41.56    6.94
  -3   3   0   48.69    7.26
  -3   3   0   46.91    5.67
  -3  -3   0   46.97    3.25
  -3   3   0   47.26    3.95
   3  -3   1  382.90    8.92
   3   3   1  421.15   16.02
   3   3   1  375.22   17.77
   3  -3   1  389.08   13.85
   3  -3   1  381.75   11.75
   3   3   1  420.64   12.01
   3   3   1  411.34   13.25
   3   3   1  417.74   11.59
  -3  -3  -1  396.31   11.78
  -3   3  -1  400.00    9.75
  -3   3  -1  382.52    9.52
  -3  -3  -1  402.42   13.60
  -3   3  -1  386.75   13.89
  -3  -3  -1  388.95   11.53
  -3   3  -1  386.56   11.91
  -3   3  -1  406.72   13.92
  -3  -3  -1  419.71    9.78
  -3   3  -1  384.78   11.94
   3  -3   2   87.39    2.90
   3   3   2   94.17    8.50
   3   3   2   76.15    9.84
   3  -3   2   95.80    7.29
   3  -3   2  101.62    5.38
   3   3   2   99.84    5.19
   3   3   2  108.60    9.33
   3   3   2   94.59    4.68
   3  -3   2   90.25    4.14
  -3  -3  -2   90.45    5.45
  -3   3  -2   95.48    3.25
  -3   3  -2   88.63    3.31
  -3  -3  -2  100.03    6.66
  -3   3  -2   99.81    6.91
  -3  -3  -2   93.63    7.77
  -3   3  -2   93.28    5.41
  -3   3  -2   97.04    6.66
  -3  -3  -2   96.94    6.56
  -3  -3  -2   93.41    5.03
  -3   3  -2   92.10    4.36
   3  -3   3  121.11    2.58
   3   3   3  127.52    9.84
   3   3   3  140.61   11.21
   3  -3   3  107.39   11.59
   3  -3   3  127.36    5.99
   3   3   3  124.11    5.61
   3   3   3  118.50    6.53
   3   3   3  117.23    4.84
   3  -3   3  118.09    7.77
  -3  -3  -3  123.60    6.24
  -3   3  -3  130.10    2.90
  -3   3  -3  114.24    3.47
  -3  -3  -3  127.90   10.89
  -3   3  -3  112.93    7.45
  -3  -3  -3  117.90    5.67
  -3   3  -3  126.56    8.89
  -3   3  -3  120.45    7.68
  -3  -3  -3  125.29    6.91
  -3  -3  -3  120.13    5.22
  -3   3  -3  108.95    7.64
   3   3   4   98.47    6.21
   3   3   4   99.33   10.73
   3   3   4   87.90    5.29
   3  -3   4   88.22    5.45
   3   3   4   90.03    6.18
   3  -3   4   90.76    5.25
  -3  -3  -4   89.90    9.01
  -3  -3  -4   96.43   10.51
  -3   3  -4   88.47   10.57
  -3   3  -4   90.48    8.41
  -3  -3  -4   92.42    6.27
  -3   3  -4  104.94    7.13
  -3  -3  -4   87.99    4.59
  -3   3  -4   83.69    7.87
   3   3   5   73.76    6.40
   3   3   5   77.20   10.19
   3  -3   5   92.64   11.40
   3   3   5   77.77    5.19
   3  -3   5   84.30    5.51
   3   3   5   84.78    9.39
   3  -3   5   76.50    5.64
  -3  -3  -5   80.03    9.14
  -3   3  -5   86.97    8.82
  -3  -3  -5   80.76    6.88
  -3   3  -5   78.47    7.20
  -3   3  -5   83.82    5.57
  -3  -3  -5   70.35    6.40
  -3   3  -5   89.94    7.07
  -3  -3  -5   76.43    3.06
  -3   3  -5   68.89    8.41
   3   3   6    8.15    4.97
   3   3   6   11.08    8.66
   3  -3   6    9.20    5.67
   3   3   6    9.04    3.73
   3  -3   6   14.81    4.27
   3   3   6    7.64    4.55
   3  -3   6   11.53    4.62
  -3  -3  -6    3.89    4.94
  -3   3  -6    8.73    4.36
  -3  -3  -6   15.64    8.22
  -3   3  -6    0.19    9.04
  -3   3  -6   13.06    4.30
  -3  -3  -6    3.22    4.75
  -3  -3  -6    9.17    3.15
  -3   3  -6   10.92    7.13
   3   3   7  170.67    9.01
   3   3   7  163.41    8.95
   3  -3   7  159.52    9.94
   3   3   7  171.43    7.23
   3  -3   7  159.97   11.46
   3   3   7  164.24    8.44
   3  -3   7  164.24    8.57
  -3  -3  -7  168.09    8.89
  -3   3  -7  158.66    8.15
  -3  -3  -7  174.84    9.11
  -3   3  -7  153.95    9.55
  -3   3  -7  168.25    7.99
  -3  -3  -7  158.50    8.76
  -3  -3  -7  156.31    4.71
  -3   3  -7  163.12   12.71
   3   3   8   72.07    7.29
   3   3   8   65.45    7.20
   3  -3   8   64.40    8.12
   3   3   8   68.95    8.60
   3  -3   8   67.13    9.33
   3   3   8   78.63    6.43
   3  -3   8   69.46    7.04
  -3  -3  -8   84.20   11.27
  -3   3  -8   62.71    6.21
  -3  -3  -8   69.84   11.08
  -3   3  -8   59.71   11.78
  -3   3  -8   66.59    6.31
  -3  -3  -8   65.54   10.73
  -3  -3  -8   65.80    4.55
  -3   3  -8   73.09   10.89
  -3  -3  -8   57.23    5.35
   3   3   9  350.61   20.80
   3   3   9  339.27   13.79
   3  -3   9  339.52   21.34
   3   3   9  333.92   11.69
   3  -3   9  345.96   12.71
   3   3   9  346.82   12.96
   3  -3   9  352.61   14.49
  -3  -3  -9  346.72   14.01
  -3   3  -9  334.17   12.71
  -3  -3  -9  335.19   14.04
  -3   3  -9  309.05   14.75
  -3   3  -9  336.82   18.25
  -3  -3  -9  312.13   14.11
  -3   3  -9  318.34   20.03
  -3  -3  -9  311.47   11.97
   3   3  10    6.18    6.31
   3   3  10   15.76    5.80
   3  -3  10   -2.42   10.41
   3   3  10    5.96    4.55
   3  -3  10    9.20    7.99
   3   3  10    3.89    8.41
   3  -3  10    6.62    6.18
  -3  -3 -10   -0.83    5.80
  -3   3 -10    3.50    8.12
  -3  -3 -10    1.43    5.80
  -3   3 -10   10.13    6.31
  -3   3 -10    2.29    5.29
  -3  -3 -10    7.99    5.70
  -3  -3 -10    4.78    3.63
  -3   3 -10    8.15    6.24
  -3  -3 -10    3.28    2.87
   3   3  11   70.64    8.28
   3   3  11   70.19   11.21
   3  -3  11   64.17    8.57
   3   3  11   63.89    8.89
   3  -3  11   58.22    6.24
   3   3  11   72.80   11.02
   3  -3  11   60.35    8.12
  -3  -3 -11   57.58   11.91
  -3   3 -11   62.17    6.50
  -3  -3 -11   71.15   11.53
  -3   3 -11   72.42   12.64
  -3   3 -11   69.97    6.75
  -3  -3 -11   54.14   10.99
  -3  -3 -11   49.62    5.06
  -3   3 -11   62.13    7.99
  -3  -3 -11   45.83    6.08
   3   3  12   11.94    7.04
   3   3  12    0.16    5.83
   3  -3  12    3.60    7.01
   3   3  12    4.27    4.87
   3  -3  12    8.85    8.18
   3   3  12    9.49    5.76
   3  -3  12    6.37    7.04
  -3  -3 -12   14.65    5.92
  -3   3 -12    3.89    5.32
  -3  -3 -12    0.45    6.24
  -3   3 -12    3.38   10.92
  -3   3 -12   -0.80    5.70
  -3  -3 -12    7.20    5.89
  -3  -3 -12    6.40    4.14
  -3   3 -12    3.18    7.10
  -3  -3 -12   10.32    5.13
   3   3  13   47.61    8.09
   3   3  13   40.89    6.75
   3  -3  13   57.45   14.59
   3   3  13   50.70    6.27
   3  -3  13   56.69    9.55
   3   3  13   53.95    7.13
   3  -3  13   35.38   13.98
  -3  -3 -13   41.82   11.78
  -3   3 -13   59.75   10.70
  -3  -3 -13   53.92    7.74
  -3   3 -13   40.80    8.22
  -3   3 -13   62.48    7.17
  -3  -3 -13   39.36    7.45
  -3   3 -13   21.88   13.06
  -3  -3 -13   36.31    6.62
   3   3  14   -2.68    7.20
   3   3  14    0.32    5.92
   3  -3  14    6.05   11.82
   3   3  14    4.33    8.41
   3  -3  14    7.42    5.25
   3   3  14    4.75    5.64
   3  -3  14   19.24   11.75
  -3  -3 -14    4.81    6.53
  -3   3 -14   10.73    9.04
  -3  -3 -14   -6.97    6.24
  -3   3 -14    0.96    6.91
  -3   3 -14   -2.04    6.08
  -3  -3 -14    7.36   10.29
  -3  -3 -14    2.13    4.62
  -3   3 -14   12.26   11.15
  -3  -3 -14   14.84    6.43
   3   3  15   46.24    9.11
   3   3  15   56.78   11.59
   3  -3  15   38.38    9.17
   3   3  15   48.22    9.90
   3  -3  15   47.90    7.13
   3   3  15   60.03    7.45
   3  -3  15   38.22   14.90
  -3  -3 -15   57.23   12.36
  -3   3 -15   33.95    7.23
  -3  -3 -15   54.20    7.96
  -3   3 -15   35.32    8.85
  -3   3 -15   57.77   12.17
  -3  -3 -15   33.18   12.23
  -3  -3 -15   30.70    6.72
  -3   3 -15   39.17    9.08
  -3  -3 -15   37.52    8.31
   3   3  16   57.39    9.71
   3   3  16   67.87    8.03
   3  -3  16   63.03   16.08
   3   3  16   60.25    7.20
   3  -3  16   67.32   12.07
   3   3  16   61.56   12.58
   3  -3  16   70.29   10.38
  -3  -3 -16   61.40    8.38
  -3   3 -16   68.54    8.18
  -3  -3 -16   67.90    8.79
  -3   3 -16   55.29    9.62
  -3   3 -16   70.73   13.25
  -3  -3 -16   53.44    9.20
  -3  -3 -16   39.52    7.83
  -3   3 -16   56.56    9.49
  -3  -3 -16   43.82    6.18
   3   3  17   99.36   11.34
   3   3  17  110.54    9.52
   3   3  17  120.00    8.57
   3  -3  17   92.71   14.17
   3   3  17  104.11   10.03
   3  -3  17  106.91   12.13
  -3  -3 -17  118.69   14.52
  -3   3 -17   88.95   14.49
  -3  -3 -17  101.53   10.48
  -3   3 -17   82.99   12.01
  -3   3 -17  109.17   10.45
  -3  -3 -17   75.35   10.89
  -3  -3 -17   72.64    9.30
  -3   3 -17   80.67   18.25
  -3  -3 -17   72.39   10.76
   3   3  18   33.41    8.98
   3   3  18   22.36    8.85
   3   3  18   28.92   12.42
   3   3  18   24.71    6.88
   3  -3  18   31.91   11.75
   3   3  18   22.55    7.32
   3  -3  18   -1.18   15.70
  -3  -3 -18   11.50    7.93
  -3   3 -18    8.09    7.68
  -3  -3 -18   10.45    8.25
  -3   3 -18    5.57    9.55
  -3   3 -18   22.01   13.44
  -3  -3 -18   10.51    8.47
  -3  -3 -18    6.91    4.78
  -3   3 -18    4.65   14.65
  -3  -3 -18   19.59    8.95
   3   3  19   31.37    9.94
   3   3  19   32.74   15.29
   3   3  19   22.68    8.34
   3   3  19   32.17    7.04
   3  -3  19   47.48   12.68
   3   3  19   18.79   12.99
  -3  -3 -19   37.20   13.63
  -3   3 -19   23.25   12.96
  -3  -3 -19   19.24    8.95
  -3   3 -19    8.03   10.19
  -3   3 -19   29.49   14.65
  -3  -3 -19   17.68    9.84
  -3  -3 -19   21.21    5.38
  -3   3 -19   14.84    9.94
  -3  -3 -19   13.95    6.27
   3  -4 -18   40.06   14.87
   3   4 -18   33.79   12.20
   3  -4 -18   50.29   13.15
   3   4 -18   43.47    9.75
   3   4 -18   18.25   16.24
   3  -4 -18   32.87   11.91
   3   4 -18   28.06   10.19
  -3   4  18   39.97   10.35
  -3   4  18   45.51   11.82
  -3  -4  18   40.41   15.83
  -3   4  18   36.91    9.20
  -3  -4  18   37.55    9.39
  -3   4  18   41.40   15.73
  -3  -4  18   47.64   10.99
   3  -4 -17   21.82   12.55
   3   4 -17    8.38    6.18
   3  -4 -17   12.10   11.46
   3   4 -17   22.26   12.04
   3   4 -17   16.24    8.98
   3  -4 -17  -23.50   16.05
   3   4 -17   17.07    8.66
  -3   4  17    5.25    9.11
  -3   4  17   17.20   10.45
  -3  -4  17   21.11   13.31
  -3   4  17   10.70   12.83
  -3  -4  17   11.08   12.68
  -3   4  17   22.68    8.66
   3  -4 -16   21.24    7.42
   3   4 -16   17.80    5.92
   3  -4 -16   21.02   11.53
   3   4 -16   13.09   12.04
   3   4 -16   15.70    8.31
   3  -4 -16   15.29   15.80
   3   4 -16    9.62    8.15
  -3  -4  16   10.92    4.36
  -3   4  16   21.91    8.41
  -3  -4  16   15.61    4.62
  -3   4  16    6.24    6.46
  -3  -4  16   20.92    8.28
  -3   4  16   25.16   11.88
  -3  -4  16   10.67   12.26
  -3   4  16   18.03    8.31
   3  -4 -15    9.49    7.04
   3   4 -15   11.02    4.33
   3   4 -15    8.50    5.67
   3   4 -15   10.99   10.96
   3  -4 -15   32.64   10.38
   3   4 -15    3.18   12.77
   3  -4 -15   10.32    9.11
   3   4 -15   -4.78    7.52
  -3  -4  15    9.94    6.31
  -3   4  15    9.65    7.71
  -3  -4  15    9.39    6.82
  -3   4  15   15.48    6.27
  -3  -4  15    9.46    7.61
  -3   4  15   10.41    7.13
  -3  -4  15   14.49    6.78
  -3   4  15    7.77   12.29
   3  -4 -14   21.69   11.27
   3   4 -14   11.85    6.50
   3   4 -14   14.14    5.76
   3   4 -14    6.53    6.82
   3  -4 -14   15.32    6.59
   3   4 -14   12.32    7.71
   3  -4 -14    8.31    8.63
   3   4 -14    5.35    7.10
  -3  -4  14   16.40    5.86
  -3   4  14   19.94    7.55
  -3  -4  14    8.25    6.34
  -3   4  14    9.49    5.70
  -3  -4  14   12.71    7.68
  -3   4  14   15.38    7.13
  -3  -4  14   16.21    6.40
  -3   4  14   14.11    7.83
   3  -4 -13   40.61    6.88
   3   4 -13   17.17    6.50
   3   4 -13   27.77    6.11
   3   4 -13   37.87    7.13
   3  -4 -13   35.64    6.88
   3   4 -13   28.31    7.55
   3  -4 -13   31.91    8.82
   3   4 -13   32.87    7.55
  -3  -4  13   28.28    3.63
  -3   4  13   35.99    7.77
  -3  -4  13   36.34    6.78
  -3   4  13   32.32    6.40
  -3  -4  13   30.80    8.12
  -3   4  13   28.98   11.69
  -3  -4  13   30.86   11.11
  -3   4  13   36.85    8.76
  -3  -4  13   27.04    8.25
   3  -4 -12   51.05    7.23
   3   4 -12   39.33    6.75
   3   4 -12   51.69    9.87
   3   4 -12   50.10   11.62
   3  -4 -12   43.28   11.15
   3   4 -12   39.52    8.09
   3  -4 -12   48.98   14.46
  -3  -4  12   52.45    5.86
  -3   4  12   46.82    7.64
  -3  -4  12   43.66    4.68
  -3   4  12   55.67    6.97
  -3  -4  12   59.20   12.61
  -3   4  12   52.80   11.91
  -3  -4  12   54.71   12.01
  -3   4  12   50.80   13.31
   3  -4 -11    7.36    8.69
   3   4 -11    3.50    3.44
   3   4 -11    7.42    8.09
   3   4 -11    8.15    9.39
   3  -4 -11    4.33    6.15
   3   4 -11    6.40   10.38
   3  -4 -11   14.33    7.26
  -3  -4  11    3.82    2.77
  -3   4  11    7.68    6.37
  -3  -4  11   -4.36    5.22
  -3   4  11    9.68    5.70
  -3  -4  11    0.96   11.27
  -3   4  11    6.43    6.11
  -3  -4  11    6.43    6.08
  -3   4  11    6.62   10.99
  -3  -4  11    2.68    7.01
   3  -4 -10   12.55    8.28
   3   4 -10    0.00    5.48
   3   4 -10    2.61    6.18
   3  -4 -10   -4.81    5.96
   3   4 -10   -2.77    6.31
   3  -4 -10   10.03   10.99
   3   4 -10   13.28    5.83
  -3   4  10    7.04    5.92
  -3  -4  10    3.54    5.35
  -3   4  10    2.42    5.54
  -3  -4  10    5.86   10.86
  -3   4  10   -7.58    9.43
  -3  -4  10   -5.57    9.59
  -3   4  10    2.77    6.75
   3  -4  -9  175.80    9.27
   3   4  -9  151.05    9.52
   3   4  -9  134.81   15.10
   3  -4  -9  172.17   15.35
   3   4  -9  162.74   10.89
   3  -4  -9  162.71   12.71
   3   4  -9  167.29    9.33
  -3   4   9  182.01    9.81
  -3  -4   9  154.33    6.66
  -3   4   9  187.01   10.03
  -3  -4   9  173.66   16.27
  -3   4   9  160.48   10.51
  -3  -4   9  156.43    9.81
  -3   4   9  156.62   11.15
  -3  -4   9  177.39   10.80
   3  -4  -8  101.56    7.26
   3   4  -8  107.17    5.80
   3   4  -8   99.71    8.82
   3  -4  -8  108.09    8.60
   3   4  -8  109.87    8.82
   3  -4  -8   84.24   16.47
   3   4  -8   92.90   12.20
  -3   4   8   86.97   11.72
  -3  -4   8   97.80    7.61
  -3   4   8  106.62    8.12
  -3  -4   8  101.75   14.27
  -3   4   8  121.27   13.38
  -3  -4   8  102.93   12.17
  -3   4   8  104.40    9.33
  -3  -4   8  107.64    8.44
   3  -4  -7   93.95    9.81
   3   4  -7   88.31    7.96
   3   4  -7   86.75   12.74
   3  -4  -7  108.89   12.32
   3   4  -7   92.42   12.52
   3  -4  -7   80.35    9.94
   3   4  -7   88.60    9.81
   3   4  -7   84.75    6.78
  -3   4   7   96.31   11.02
  -3  -4   7   87.07    7.32
  -3   4   7   96.11    7.87
  -3  -4   7   93.44    8.85
  -3   4   7   92.90    7.80
  -3  -4   7   81.56    8.22
  -3   4   7   93.47    9.14
  -3  -4   7  100.51   12.04
   3  -4  -6   33.66    7.42
   3   4  -6   33.38    6.53
   3   4  -6   32.10    6.75
   3  -4  -6   39.68    6.34
   3   4  -6   16.88   10.73
   3  -4  -6    9.01    8.60
   3   4  -6   42.71    7.77
   3   4  -6   30.67    8.38
  -3   4   6   37.71    5.41
  -3  -4   6   31.91    4.01
  -3   4   6   44.62    6.24
  -3  -4   6   32.32    7.07
  -3   4   6   18.76    6.59
  -3  -4   6   29.59    6.24
  -3   4   6   15.19   12.29
  -3  -4   6   33.15    5.73
   3  -4  -5  216.31   12.07
   3   4  -5  238.57    8.73
   3   4  -5  251.97   17.45
   3  -4  -5  245.51   11.94
   3   4  -5  258.44   16.56
   3  -4  -5  237.99   20.29
   3   4  -5  215.41   18.92
   3   4  -5  257.99   13.06
  -3   4   5  261.94   13.73
  -3  -4   5  239.97    8.57
  -3   4   5  238.66   11.37
  -3  -4   5  229.97   12.42
  -3  -4   5  242.87   15.89
  -3   4   5  246.97   16.34
  -3   4   5  223.15   19.46
  -3  -4   5  246.08   14.62
   3  -4  -4   -0.16    5.57
   3   4  -4   19.75    5.99
   3   4  -4    9.52    5.80
   3  -4  -4    7.45    9.49
   3   4  -4    3.57    5.29
   3   4  -4   -4.71   10.03
   3  -4  -4  -12.83    7.17
   3   4  -4    4.39    3.85
  -3  -4   4    8.22    5.76
  -3   4   4    9.97    4.08
  -3   4   4   15.57    5.61
  -3  -4   4    5.29    6.18
  -3  -4   4   -0.13    5.38
  -3   4   4    5.06    5.80
  -3   4   4    4.81   10.76
  -3  -4   4   -2.71    4.52
   3  -4  -3    5.54    3.18
   3   4  -3   -5.13    6.18
   3   4  -3    6.53    5.70
   3  -4  -3   -1.37    5.86
   3   4  -3   12.10    5.10
   3   4  -3    6.31    6.24
   3  -4  -3    2.83    6.56
   3   4  -3    2.23    3.63
  -3  -4   3    1.24    5.92
  -3   4   3   12.07    6.02
  -3   4   3    3.06    5.80
  -3  -4   3   14.04    6.15
  -3  -4   3    0.61    5.22
  -3   4   3    6.56    5.25
  -3  -4   3    4.62    6.56
   3  -4  -2  107.17    4.81
   3   4  -2  113.57    6.50
   3   4  -2  120.73   12.80
   3  -4  -2  109.90   13.41
   3  -4  -2  110.10    7.58
   3   4  -2  113.57    7.45
   3   4  -2  118.76    8.82
   3  -4  -2  107.61    9.62
   3   4  -2  115.51    7.83
  -3  -4   2  113.28    6.08
  -3   4   2  115.35    8.03
  -3   4   2  102.33   13.41
  -3  -4   2  117.58   13.63
  -3  -4   2  108.06    7.55
  -3   4   2  108.28    7.90
  -3   4   2  118.34    9.11
  -3  -4   2  110.48    6.15
   3  -4  -1   13.50    2.83
   3   4  -1   23.28    7.39
   3   4  -1   10.00    6.05
   3  -4  -1   23.73   10.06
   3  -4  -1    9.75    5.64
   3   4  -1   21.69    5.16
   3   4  -1   19.04    6.46
   3   4  -1   15.03    5.19
  -3  -4   1   13.79    6.75
  -3   4   1   19.11    5.06
  -3   4   1   16.37    9.97
  -3  -4   1   10.67   10.22
  -3  -4   1   18.57    5.25
  -3   4   1   15.22    5.45
  -3   4   1   20.83    6.62
  -3   4   1   12.52    2.87
  -3  -4   1   16.21    5.96
   3  -4   0   38.66    4.39
   3   4   0   31.47    8.22
   3   4   0   31.85    6.66
   3  -4   0   34.71    7.07
   3  -4   0   37.42    5.73
   3   4   0   37.45    5.54
   3   4   0   33.57    6.91
   3   4   0   38.66    5.03
  -3  -4   0   37.58    7.77
  -3   4   0   35.96    3.25
  -3   4   0   45.61    7.07
  -3  -4   0   37.77    7.45
  -3  -4   0   38.85    5.76
  -3   4   0   40.70    6.11
  -3   4   0   44.97    7.36
  -3   4   0   33.18    2.74
  -3  -4   0   37.90    5.99
   3  -4   1  139.01    6.02
   3   4   1  157.58   11.05
   3   4   1  131.62   14.36
   3  -4   1  138.85   10.25
   3  -4   1  135.35    8.22
   3   4   1  150.22    8.12
   3   4   1  147.58    9.33
   3   4   1  148.22    5.00
  -3  -4  -1  145.64    7.39
  -3   4  -1  153.95    4.90
  -3   4  -1  140.06    9.62
  -3  -4  -1  153.22   10.13
  -3  -4  -1  135.67    7.93
  -3   4  -1  142.52    8.28
  -3   4  -1  141.15   10.03
  -3   4  -1  134.36    7.17
  -3  -4  -1  145.57    5.45
   3  -4   2    5.16    1.85
   3   4   2    8.89    7.99
   3   4   2   -6.05   10.00
   3  -4   2    2.77   10.99
   3  -4   2    7.58    5.35
   3   4   2   17.42    6.02
   3   4   2   10.45    3.73
   3  -4   2   13.69    5.22
  -3  -4  -2   11.15    7.71
  -3   4  -2    7.04    3.22
  -3  -4  -2    5.67   10.38
  -3   4  -2   23.85   10.16
  -3  -4  -2    7.48    5.00
  -3   4  -2    5.10    5.25
  -3   4  -2   16.72    7.04
  -3   4  -2   12.96    3.15
  -3  -4  -2   13.22    4.33
   3  -4   3  233.06    6.15
   3   4   3  243.50   10.96
   3   4   3  262.68   12.20
   3  -4   3  249.01   13.69
   3  -4   3  270.61   15.89
   3   4   3  267.10   15.32
   3   4   3  255.86   11.94
   3   4   3  235.80    7.80
   3  -4   3  237.13    8.60
  -3  -4  -3  269.40   15.16
  -3   4  -3  258.92    7.04
  -3   4  -3  229.84    6.59
  -3  -4  -3  261.98   12.83
  -3   4  -3  226.85   18.41
  -3  -4  -3  245.83   10.10
  -3   4  -3  248.98   15.57
  -3   4  -3  226.37   11.34
   3   4   4  145.57    8.69
   3   4   4  158.38   10.03
   3  -4   4  135.54   10.83
   3  -4   4  140.86   12.96
   3   4   4  133.57    8.06
   3   4   4  141.47    9.01
   3  -4   4  126.72   10.06
  -3  -4  -4  138.82    8.25
  -3  -4  -4  146.05    9.84
  -3   4  -4  121.78   10.41
  -3   4  -4  160.16   13.34
  -3   4  -4  148.31   10.67
  -3  -4  -4  138.73    9.75
  -3  -4  -4  122.45    6.02
  -3   4  -4  122.39    6.62
   3   4   5    7.58    9.14
   3   4   5   12.90   10.00
   3  -4   5   12.32   11.56
   3  -4   5    2.55    5.35
   3   4   5   -2.71    4.94
   3   4   5    5.32    6.11
   3  -4   5   16.88    7.23
  -3  -4  -5    2.17    8.79
  -3   4  -5    4.68    5.54
  -3  -4  -5   18.73   10.54
  -3   4  -5   -0.06   10.83
  -3   4  -5    3.63    8.98
  -3   4  -5    5.99    6.97
  -3  -4  -5    6.18    6.18
  -3  -4  -5    2.17    3.22
  -3   4  -5    9.65    7.07
   3   4   6   14.01    5.73
   3   4   6   19.33   10.03
   3  -4   6   19.33   11.69
   3   4   6    0.96    4.94
   3  -4   6   -2.36    5.32
   3   4   6    0.00    6.02
   3  -4   6   -2.01    7.83
  -3  -4  -6   -9.46    5.73
  -3   4  -6    5.76    8.85
  -3  -4  -6    4.04    6.66
  -3   4  -6   -3.54    6.94
  -3   4  -6    5.19    8.89
  -3  -4  -6    5.00    9.78
  -3  -4  -6    1.43    3.09
  -3   4  -6    0.73    4.75
   3   4   7   31.72   10.92
   3   4   7   22.13    6.88
   3  -4   7   26.24    8.06
   3   4   7   30.64    9.04
   3  -4   7   22.55    9.65
   3   4   7   26.88    6.72
   3  -4   7   23.69    6.02
  -3  -4  -7   27.07   10.32
  -3   4  -7   36.85    6.24
  -3  -4  -7   39.17   12.04
  -3   4  -7   16.05   11.56
  -3   4  -7   30.96   10.41
  -3  -4  -7   29.20   11.08
  -3  -4  -7   20.10    3.44
  -3   4  -7   30.73    5.70
   3   4   8   44.33    7.52
   3   4   8   54.46    7.32
   3  -4   8   54.40    9.24
   3   4   8   45.73    6.34
   3  -4   8   50.13    6.34
   3   4   8   47.17    7.36
   3  -4   8   38.41    6.91
  -3  -4  -8   44.11    7.04
  -3   4  -8   53.38    7.07
  -3  -4  -8   44.24    8.44
  -3   4  -8   35.67    7.96
  -3   4  -8   56.97   11.27
  -3  -4  -8   41.34    7.87
  -3   4  -8   52.20    6.72
   3   4   9   78.03    8.85
   3   4   9   53.22    8.12
   3  -4   9   76.88   14.36
   3   4   9   80.38   10.96
   3  -4   9   87.33   10.96
   3   4   9   71.15    8.54
   3  -4   9   73.22    8.06
  -3  -4  -9   73.76    7.96
  -3   4  -9   68.38   11.21
  -3  -4  -9   70.99    9.43
  -3   4  -9   64.40    8.73
  -3   4  -9   68.66   12.23
  -3  -4  -9   71.05   13.12
  -3   4  -9   66.40    7.71
   3   4  10   66.34   12.52
   3   4  10   55.25   12.17
   3  -4  10   41.50    8.95
   3   4  10   53.18    6.53
   3  -4  10   42.58    6.94
   3   4  10   41.94    7.55
   3  -4  10   50.16    7.71
  -3  -4 -10   35.35    7.32
  -3   4 -10   32.29    6.85
  -3  -4 -10   63.25   12.61
  -3   4 -10   41.47    7.04
  -3  -4 -10   38.47    8.15
  -3   4 -10   26.75    7.17
   3   4  11   47.58    7.99
   3  -4  11   56.94    9.43
   3   4  11   50.73   10.86
   3  -4  11   54.71   11.40
   3   4  11   55.06    8.03
   3  -4  11   50.89   13.28
  -3  -4 -11   49.68    8.09
  -3   4 -11   51.43    7.36
  -3  -4 -11   70.48   13.41
  -3   4 -11   45.35   14.81
  -3   4 -11   54.90    7.71
  -3  -4 -11   61.43   13.60
  -3   4 -11   49.43    8.03
   3   4  12   18.63    7.90
   3   4  12   22.55    7.36
   3  -4  12   27.77   13.66
   3   4  12   21.34    6.15
   3  -4  12   19.24    6.50
   3   4  12   19.90    7.23
   3  -4  12   20.45   12.64
  -3  -4 -12   13.69    7.68
  -3   4 -12   25.10   10.29
  -3  -4 -12   22.48    7.80
  -3   4 -12   26.66    8.54
  -3   4 -12   19.30    6.82
  -3  -4 -12    3.22    7.83
  -3  -4 -12    8.28    3.82
  -3   4 -12   21.85    7.58
  -3  -4 -12   10.61    4.55
   3   4  13   17.20    8.09
   3   4  13   14.52   11.43
   3  -4  13   19.90   13.66
   3   4  13    9.81    9.65
   3  -4  13   14.49    6.66
   3   4  13    9.43   11.43
   3  -4  13   35.76   12.55
  -3  -4 -13   11.72    7.10
  -3   4 -13   10.25   10.41
  -3  -4 -13   10.38    7.64
  -3   4 -13    0.13    7.93
  -3   4 -13   24.87   11.27
  -3  -4 -13   13.06   12.13
  -3  -4 -13    4.39    3.89
  -3   4 -13    0.54    7.68
  -3  -4 -13    7.10    4.39
   3   4  14    2.23    8.28
   3   4  14    6.59   11.37
   3  -4  14    4.20    8.73
   3   4  14   10.13    9.97
   3  -4  14   15.51   10.54
   3   4  14   24.65   11.82
   3  -4  14   -2.93    8.38
  -3  -4 -14   12.10    7.64
  -3   4 -14   18.38    6.66
  -3  -4 -14    5.83    8.09
  -3   4 -14    3.95    8.47
  -3   4 -14   15.73   11.78
  -3  -4 -14   13.06   12.55
  -3   4 -14   14.01   13.12
   3   4  15    3.44    8.54
   3   4  15   -5.38    7.10
   3  -4  15   -7.36   16.40
   3   4  15    6.94    6.31
   3  -4  15   11.75   11.75
   3  -4  15   21.21    8.31
  -3  -4 -15   -0.99    7.71
  -3   4 -15    2.26    6.66
  -3  -4 -15    5.29   13.57
  -3   4 -15    0.70   13.12
  -3   4 -15    4.08    8.25
  -3  -4 -15   -1.88    8.44
  -3   4 -15   -2.87   12.99
   3   4  16   20.54    8.98
   3   4  16    1.31    7.52
   3  -4  16   21.72   17.29
   3   4  16    6.08    7.32
   3  -4  16    8.31    7.96
   3   4  16   14.87    8.06
   3  -4  16    8.57    9.20
  -3  -4 -16    2.45    7.87
  -3   4 -16    0.96   12.64
  -3  -4 -16    9.43   14.33
  -3   4 -16   13.15   14.17
  -3   4 -16   23.79    8.47
  -3  -4 -16   18.85    9.59
  -3   4 -16   -0.48   14.11
   3   4  17   44.39   10.96
   3   4  17   51.62   14.01
   3  -4  17   20.38   12.07
   3   4  17   21.08   12.80
   3  -4  17   33.15    9.27
   3   4  17   33.50    9.46
   3  -4  17   39.68   17.52
  -3  -4 -17   48.31   16.27
  -3   4 -17   43.89    9.39
  -3  -4 -17   38.89   16.50
  -3   4 -17   49.75   17.80
  -3   4 -17   43.50   16.56
  -3  -4 -17   23.34   17.58
  -3   4 -17   39.30   10.38
   3  -5 -14   40.06   13.98
   3   5 -14   35.64   11.72
   3   5 -14   29.36   15.03
   3  -5 -14   38.34    9.36
   3   5 -14   28.89    9.71
   3  -5 -14   33.92   17.90
  -3   5  14   33.28   10.38
  -3   5  14   31.15    8.82
  -3  -5  14   29.39   17.58
  -3   5  14   42.48   14.49
  -3  -5  14   16.97   13.89
  -3   5  14   23.89   10.64
   3  -5 -13    2.42   11.94
   3   5 -13    3.34    6.53
   3   5 -13    2.71    8.25
   3  -5 -13    1.82    7.90
   3   5 -13    5.13   13.18
   3  -5 -13    6.59    9.68
   3   5 -13    2.36   10.70
  -3   5  13    7.26    8.50
  -3   5  13    7.58   12.17
  -3  -5  13    2.80    8.73
  -3   5  13    0.76    7.83
  -3  -5  13   -2.71    7.39
  -3   5  13    4.01   14.33
  -3  -5  13   -0.92    8.79
   3  -5 -12   72.07    9.20
   3   5 -12   65.22    8.63
   3   5 -12   62.48   10.64
   3  -5 -12   75.10   15.51
   3   5 -12   70.13   10.16
   3  -5 -12   73.12   12.04
   3   5 -12   75.54   12.32
   3   5 -12   66.59    9.81
  -3   5  12   64.78    9.97
  -3   5  12   73.66   14.04
  -3  -5  12   78.63   10.80
  -3   5  12   68.47    9.68
  -3  -5  12   56.59    9.46
  -3   5  12   79.94   10.99
   3  -5 -11    4.08    6.69
   3   5 -11   12.10    6.56
   3   5 -11    5.89   13.09
   3  -5 -11   11.08   12.20
   3   5 -11   10.32    7.61
   3  -5 -11   13.22   14.30
   3   5 -11   -1.97   14.90
   3   5 -11    5.45    6.78
  -3  -5  11    3.22    3.50
  -3  -5  11    8.03    6.69
  -3   5  11    1.91    7.39
  -3   5  11    6.08   11.43
  -3  -5  11   16.37    8.85
  -3   5  11    1.75   11.62
  -3  -5  11   -4.01   11.43
  -3   5  11   11.18    8.54
  -3  -5  11   13.92   12.07
   3  -5 -10  -13.25    9.78
   3   5 -10    0.03    5.83
   3   5 -10    4.55    7.45
   3  -5 -10   -0.99    7.23
   3   5 -10   -3.15   11.69
   3  -5 -10    7.45    8.82
   3   5 -10   -2.29    8.69
   3   5 -10   -3.66   10.10
  -3  -5  10    0.54    4.14
  -3   5  10    5.35    6.91
  -3   5  10    7.10    6.69
  -3  -5  10   15.67   12.61
  -3   5  10    1.24    6.88
  -3  -5  10   -4.87    6.59
  -3   5  10    5.51   12.96
  -3  -5  10    0.22    7.07
   3  -5  -9   29.97   10.29
   3   5  -9   26.27    7.48
   3   5  -9   29.52    8.25
   3  -5  -9   41.27   13.03
   3   5  -9   45.48   12.87
   3  -5  -9   45.22    9.78
   3   5  -9   26.56   14.84
   3   5  -9   28.95    6.59
  -3  -5   9   18.47    7.20
  -3   5   9   34.30   11.59
  -3   5   9   30.54    7.99
  -3  -5   9   21.24    9.36
  -3   5   9   33.50   12.74
  -3  -5   9   24.81   11.31
  -3   5   9   17.39   14.20
  -3  -5   9   24.14   12.13
   3  -5  -8   29.62    9.11
   3   5  -8   17.23    4.17
   3   5  -8   29.30   12.36
   3  -5  -8   23.92   13.03
   3   5  -8    8.15    7.39
   3   5  -8   22.26    8.63
   3  -5  -8    9.17    9.30
   3   5  -8   10.35    9.30
  -3  -5   8    9.49    6.85
  -3   5   8   13.82    6.75
  -3   5   8   28.18    7.17
  -3  -5   8   18.60    8.79
  -3  -5   8   12.93    6.75
  -3   5   8   13.63    7.32
  -3   5   8   15.92    8.41
  -3  -5   8    6.50   11.31
   3  -5  -7    8.50    5.06
   3   5  -7   12.42    6.50
   3   5  -7   14.30    7.52
   3  -5  -7    2.42    7.74
   3   5  -7    4.81    7.13
   3   5  -7    7.58   13.09
   3  -5  -7    3.92    8.79
   3   5  -7    4.14    5.35
  -3  -5   7    9.65    6.69
  -3   5   7    6.53    6.11
  -3   5   7   15.00   11.37
  -3  -5   7    3.69    8.06
  -3  -5   7    8.79   10.92
  -3   5   7   -1.75   10.89
  -3   5   7    7.07    7.87
  -3  -5   7    7.29    6.21
   3  -5  -6    4.17    4.84
   3   5  -6    7.61    4.36
   3   5  -6    9.39    7.42
   3  -5  -6    7.39   12.07
   3   5  -6    4.87   10.73
   3   5  -6    3.18    8.18
   3  -5  -6   -2.52    7.93
   3   5  -6    0.57    8.31
  -3  -5   6    6.85    6.24
  -3   5   6    6.75    8.95
  -3   5   6   11.82   11.27
  -3  -5   6   11.02   12.10
  -3  -5   6    0.61    6.46
  -3   5   6    3.69    6.37
  -3   5   6    5.38   12.74
  -3  -5   6    2.83    9.27
   3  -5  -5    9.11    4.55
   3   5  -5   11.05    7.10
   3   5  -5   13.18    7.39
   3  -5  -5    5.96    7.55
   3   5  -5   16.02    6.82
   3   5  -5   -0.51   12.36
   3  -5  -5  -22.42   13.69
   3   5  -5    8.34    4.97
  -3  -5   5    9.87    4.20
  -3   5   5    4.84    5.70
  -3   5   5   11.66    6.72
  -3  -5   5   18.34    7.93
  -3  -5   5    2.23   10.86
  -3   5   5   20.25   13.28
  -3  -5   5   28.92    8.95
   3  -5  -4  150.76    7.83
   3   5  -4  154.49    8.03
   3   5  -4  147.55   11.11
   3  -5  -4  156.31   17.20
   3   5  -4  146.21   10.10
   3   5  -4  141.94   11.91
   3  -5  -4  145.22   13.09
   3   5  -4  147.80    7.87
  -3  -5   4  145.06   10.96
  -3   5   4  150.45    8.28
  -3   5   4  140.06   10.76
  -3  -5   4  143.66   12.01
  -3  -5   4  140.45   10.13
  -3   5   4  148.09   10.16
  -3   5   4  139.30   12.23
  -3  -5   4  149.01    8.73
   3  -5  -3   14.87    4.08
   3   5  -3    7.29    4.75
   3   5  -3   11.94    6.88
   3  -5  -3    8.76    7.55
   3   5  -3    6.08    6.56
   3   5  -3    9.43    7.55
   3   5  -3    4.55    4.30
  -3  -5   3    9.62    4.75
  -3   5   3   12.29    7.17
  -3   5   3   14.71   11.18
  -3  -5   3   22.01    7.58
  -3  -5   3   13.22    6.31
  -3   5   3   -5.61    6.88
  -3   5   3    2.64    7.74
  -3  -5   3    7.26    4.81
   3  -5  -2   64.08    4.90
   3   5  -2   66.08    6.46
   3   5  -2   62.83   13.60
   3  -5  -2   61.40   14.43
   3   5  -2   75.80   12.52
   3   5  -2   85.25   14.97
   3   5  -2   62.83    5.10
  -3  -5   2   60.57    8.60
  -3   5   2   61.91    8.09
  -3   5   2   51.91   13.31
  -3  -5   2   81.69   14.24
  -3  -5   2   61.59   12.10
  -3   5   2   71.47   12.80
  -3   5   2   73.38   15.25
  -3  -5   2   63.12    8.85
   3  -5  -1   96.47    5.25
   3   5  -1  122.64   11.72
   3   5  -1  109.71    9.84
   3  -5  -1   97.45   10.57
   3  -5  -1  135.13   13.92
   3   5  -1   98.28    8.82
   3   5  -1   91.59   16.91
   3   5  -1  103.34    7.58
  -3  -5   1   99.17    6.88
  -3   5   1  105.51    8.28
  -3   5   1   87.39   10.10
  -3  -5   1  105.22   10.70
  -3  -5   1  104.36   13.82
  -3   5   1   94.65    8.92
  -3   5   1  125.99   16.91
  -3  -5   1   93.92    8.89
   3  -5   0   97.26    5.22
   3   5   0   95.57   11.88
   3   5   0  105.06   15.16
   3  -5   0  109.30   16.75
   3  -5   0  100.16    8.79
   3   5   0  102.58    8.60
   3   5   0  114.81   10.57
   3   5   0   98.28    7.10
  -3  -5   0   99.36   10.76
  -3   5   0  103.57    5.51
  -3   5   0   98.50   15.73
  -3  -5   0  106.75   16.11
  -3  -5   0   90.51    8.44
  -3   5   0  100.80    8.60
  -3   5   0  117.10   10.67
  -3  -5   0  105.19    5.80
   3  -5   1   33.79    5.13
   3   5   1   44.11    6.37
   3   5   1   39.68    8.09
   3  -5   1   35.92    9.04
   3  -5   1   35.19    7.01
   3   5   1   60.76   10.89
   3   5   1   46.31    8.28
   3   5   1   32.13    5.22
  -3  -5  -1   37.74    5.96
  -3   5  -1   30.54    5.61
  -3   5  -1   36.85    8.38
  -3  -5  -1   17.71    8.66
  -3  -5  -1   43.92    6.72
  -3   5  -1   37.26    6.88
  -3   5  -1   22.64    8.89
  -3   5  -1   33.28    5.25
  -3  -5  -1   41.24    6.08
   3   5   2    7.01    5.48
   3   5   2    0.13   12.55
   3  -5   2   12.68    8.03
   3  -5   2    8.44   10.06
   3   5   2    9.11    9.52
   3   5   2    8.57    7.10
   3   5   2    6.21    3.92
  -3  -5  -2    0.00    8.47
  -3   5  -2    3.79    4.52
  -3   5  -2    0.64    6.97
  -3  -5  -2    7.99    7.42
  -3  -5  -2    8.12    5.76
  -3   5  -2   14.49   10.22
  -3   5  -2   18.28   12.83
  -3   5  -2   -0.32    4.94
  -3  -5  -2    4.75    4.71
   3  -5   3   66.47    4.52
   3   5   3   89.78   12.01
   3   5   3   75.41    9.11
   3  -5   3   76.85   16.69
   3  -5   3   65.35    8.03
   3   5   3   72.80    7.83
   3   5   3   72.42   14.24
  -3  -5  -3   66.69    7.68
  -3   5  -3   60.70    5.10
  -3   5  -3   69.20   14.81
  -3  -5  -3   69.62    9.46
  -3   5  -3   67.90    8.03
  -3   5  -3   77.55    9.62
  -3   5  -3   65.51    7.42
  -3  -5  -3   57.48    5.92
   3   5   4   72.10   12.20
   3   5   4   62.93    9.08
   3  -5   4   59.94   10.00
   3  -5   4   50.29    7.32
   3   5   4   48.98   12.01
   3   5   4   54.52   14.04
  -3  -5  -4   76.97   11.43
  -3   5  -4   45.83    9.04
  -3  -5  -4   60.80    9.55
  -3   5  -4   54.43    9.62
  -3   5  -4   49.94    5.41
  -3  -5  -4   45.70    5.38
   3   5   5    4.30    6.21
   3   5   5   13.69   11.40
   3  -5   5   20.29   13.73
   3  -5   5  -12.07   10.32
   3   5   5    4.49    7.48
   3  -5   5    8.92    8.03
  -3  -5  -5    6.15    5.83
  -3   5  -5   14.87   11.50
  -3  -5  -5   -4.78    8.31
  -3   5  -5    7.04    6.46
  -3   5  -5  -30.32   12.87
  -3   5  -5    1.66    7.29
  -3  -5  -5    6.15    3.50
   3   5   6   27.23   11.02
   3   5   6    6.75    7.55
   3  -5   6   16.75    9.08
   3  -5   6   20.29    6.56
   3   5   6   20.22    6.46
   3   5   6    9.43    7.87
   3  -5   6   10.61    9.20
  -3  -5  -6   24.87    6.56
  -3   5  -6   15.67    6.94
  -3  -5  -6    6.59   13.28
  -3   5  -6   18.63    8.22
  -3   5  -6   14.36   11.18
  -3  -5  -6   17.32    8.54
  -3   5  -6    9.90    5.29
   3   5   7   11.18    7.26
   3   5   7   -9.39    7.07
   3  -5   7    9.20    8.38
   3  -5   7   -9.20   10.83
   3   5   7   -6.27   10.10
   3   5   7    8.60    7.26
   3  -5   7    7.83    5.89
  -3   5  -7   11.75    6.56
  -3  -5  -7    0.54    8.28
  -3   5  -7    3.50    7.71
  -3   5  -7    8.76   11.08
  -3  -5  -7  -10.61   13.18
  -3   5  -7    8.25    5.41
   3   5   8   22.83    8.09
   3   5   8   26.15   12.52
   3  -5   8   -7.17   14.65
   3  -5   8   17.10    7.07
   3   5   8   14.30    6.66
   3   5   8   14.11    8.15
   3  -5   8    7.61    6.56
  -3  -5  -8   23.12    7.26
  -3   5  -8   25.03   11.24
  -3  -5  -8   14.62   13.69
  -3   5  -8   28.31   12.96
  -3   5  -8   11.31    7.52
  -3  -5  -8    4.81    8.63
  -3   5  -8   19.20    9.68
   3   5   9   -1.02    7.58
   3  -5   9    2.48    8.85
   3  -5   9    5.38   10.76
   3   5   9    8.89   10.48
   3   5   9    5.38   12.32
   3  -5   9    0.10    6.88
  -3   5  -9    6.72    6.75
  -3  -5  -9   18.44    8.34
  -3   5  -9    3.92    8.38
  -3   5  -9   -0.73    7.17
  -3  -5  -9    8.89   13.31
  -3   5  -9    3.06    9.62
   3   5  10    9.24    7.68
   3   5  10   -2.87    7.64
   3  -5  10   10.54    9.04
   3   5  10   -6.15    6.69
   3  -5  10   -2.48    6.85
   3   5  10    3.54   13.06
   3  -5  10    3.57    7.01
  -3  -5 -10   -5.83    6.94
  -3   5 -10    9.17    6.72
  -3  -5 -10    0.16    8.92
  -3   5 -10    8.79    8.41
  -3   5 -10   -2.39    7.39
  -3  -5 -10    0.92    8.18
  -3   5 -10   -0.54    6.50
   3   5  11   87.90   10.83
   3   5  11   82.90   16.08
   3  -5  11   95.92   19.49
   3   5  11   99.17    9.65
   3  -5  11   86.66    9.68
   3   5  11  100.16   17.36
   3  -5  11   83.54   10.45
  -3   5 -11   81.40   14.87
  -3  -5 -11   85.48   11.21
  -3   5 -11   65.70   18.15
  -3   5 -11   94.33   15.99
  -3  -5 -11   68.25   11.88
  -3   5 -11   80.32    9.65
   3   5  12   -1.27    8.85
   3   5  12    5.64    7.99
   3  -5  12   11.24    9.75
   3   5  12   -0.86   12.32
   3  -5  12   17.64   11.88
   3   5  12   13.79    8.82
   3  -5  12   -0.89    8.50
  -3  -5 -12   16.50    8.03
  -3   5 -12   13.12    7.36
  -3  -5 -12  -10.38   14.14
  -3   5 -12   16.47   14.71
  -3   5 -12   -7.01   12.96
  -3  -5 -12   22.20   15.76
  -3   5 -12    1.78    8.15
   3   5  13   24.97    9.36
   3  -5  13   36.62   17.68
   3   5  13   22.17    8.54
   3  -5  13   20.16    8.12
   3   5  13   28.66    9.94
   3  -5  13   15.16    9.14
  -3  -5 -13   26.66   14.24
  -3   5 -13   28.79   12.93
  -3  -5 -13   26.15   15.06
  -3   5 -13   20.92   10.10
  -3   5 -13   19.84    8.73
  -3  -5 -13   24.65   10.76
  -3   5 -13   15.03    9.43
   3  -6  -7   -2.42    6.24
   3   6  -7   11.56    8.79
   3  -6  -7    1.91   15.76
   3   6  -7  -14.78   13.73
   3   6  -7   -7.52    9.97
   3  -6  -7   -3.66   10.51
   3   6  -7    3.22    9.55
  -3   6   7    7.45   10.70
  -3   6   7    4.68    8.66
  -3  -6   7   15.45    9.90
  -3  -6   7    2.36    7.99
  -3   6   7  -15.70    8.50
  -3   6   7    7.26   15.57
  -3  -6   7    6.31    6.85
   3  -6  -6    4.97    5.80
   3  -6  -6   10.41    9.11
   3   6  -6    5.70    8.44
   3   6  -6   14.78    9.62
   3   6  -6    2.29    9.14
  -3  -6   6    5.22    5.00
  -3   6   6    5.22    6.62
  -3  -6   6    8.09    9.90
  -3  -6   6    6.21    8.06
  -3   6   6    5.99    8.41
  -3   6   6    5.61   14.36
  -3  -6   6    0.13    6.43
   3  -6  -5    1.53    5.48
   3   6  -5   14.14    8.79
   3   6  -5   -3.60    8.66
   3  -6  -5   14.01    9.14
   3   6  -5   -9.94    8.25
[truncated: 995,584 more chars]
